# Supplementary material for: Small non-coding RNA landscape is modified by GPAT2 silencing in MDA-MB-231 cells
Source: Oncotarget. 2018 Jun 15;9(46):28141–54. doi: 10.18632/oncotarget.25582 (PMC6021339; doi:10.18632/oncotarget.25582)
Supplement: Supplementary file 2 [file oncotarget-09-28141-s002.xlsx]

## Sheet: Index
Small non-coding RNA landscape is modified by GPAT2 silencing in MDA-MB-231 cells
Lacunza, E; Montanaro, MA; Salvati, A; Memoli, D; Rizzo, F; Henning, MF 2; Quiroga, IY; Guillou, H ; Abba, MC; Gonzalez-Baró, MR; Weisz, A ; Pellon Maison, M
Supplementary Tables References
Supplementary Table S1	Frecuencies of small RNAs identifed by RNAseq in triplicates of MDAMB231SC and MDAMB231SH breast cancer cells
Supplementary Table S2	Total and differentially expressed piRNAs obtained by DESEQ2 analysis
Supplementary Table S3	Blast piRNAs; identification, functional enrichment and grade of conservation of potential mRNA targets
Supplementary Table S4	Total and differentially expressed tRFs obtained by DESEQ2 analysis
Supplementary Table S5	Distribution of frequencies of tRFs according to the amino acid they transport
Supplementary Table S6	tRNA analysis based on Gingold et al. classification
Supplementary Table S7	Protein prediction and Functional Enrichment based on Amino Acid Composition obtained from the differentially expressed tRNAs
Supplementary Table S8	Total and differentially expressed miRNAs identified by DESEQ2
Supplementary Table S9	Analysis of putative targets of differentially expressed miRNAs
Supplementary Table S10	Comparative analysis among differentially expressed miRNAs in SC-SH cells vs diff. expressed miRNAs in Normal-BC tumors

## Sheet: S1
Frecuencies of small RNAs identifed by RNAseq in triplicates of MDA231Scr and MDA231SH breast cancer cells
	Name	Raw_reads	% used of raw	Analyzed_reads	% rRNA of Analyzerd reads	rRNA	Aligned_reads	% miRNA	Mean % miRNA	Reads miRNA	Mean miRNA	% piRNA	Mean % piRNA	Reads piRNA	Mean piRNA	% tRNA	Mean % tRNA	Reads tRNA	% Rfam	Mean % Rfam	Reads Rfam	% RefGenes	Mean % RefGenes	Reads RefGenes	% Non assigned	% Non assigned	Mean % RefGenes
	MDAMD231_Scra_1	16197121	56.2229	9106499	32.0871	2922014	4855768	68.8	67.7233	3.34077e+06	4.41634e+06	3.08549	3.94497	149824	262491	5.8976	6.7829	286374	5.19047	5.05189	252037	7.10127	6.76146	344821	9.92518	9.92518	9.73545
	MDAMD231_Scra_2	32172481	43.7375	14071434	38.7548	5453350	6797701	65.54		4.45521e+06		4.9363		335555		7.45376		506684	4.88855		332309	7.36121		500393	9.82018	9.82018
	MDAMD231_Scra_3	24436620	58.1314	14205361	28.6684	4072456	7922495	68.83		5.45305e+06		3.81313		302095		6.99734		554364	5.07665		402197	5.82189		461239	9.46099	9.46099
	MDAMD231_Sha_1	41747939	30.4393	12707796	64.5769	8206307	3509114	51.85	52.4567	1.81948e+06	1.79916e+06	15.1628	14.3412	532080	483093	13.4686	12.66	472629	3.63134	3.85029	127428	9.13695	9.44782	320626	6.75029	6.75029	7.24399
	MDAMD231_Sha_2	43974495	29.8469	13125030	62.0112	8138992	3890421	58.76		2.28601e+06		13.0735		508613		9.68844		376921	3.06679		119311	8.55326		332758	6.85804	6.85804
	MDAMD231_Sha_3	24937946	42.4837	10594561	65.2638	6914414	2763056	46.76		1.292e+06		14.7875		408586		14.8229		409565	4.85274		134084	10.6532		294355	8.12365	8.12365

## Sheet: S2
Total piRNAs identified			Differentially expressed piRNAs		Genomic features							Output of Differential Expressed Analysis
N	ID		ID	name	Chromosome	Copies in the genome	Genomic loci	Host Gene	mRNA containing snoRNA	Sequence	Sequence length	baseMean_MDAMB231_Scra	baseMean_MDAMB231_Sha	FC_MDAMB231_Sha_vs_Scra	pval	Condition
1	DQ594556		DQ594556	piR-60668	11	Single	intragenic	SNORD15A	RPS3 (intronic)	UUCGAUGAAGAGAUGAUGACGAGUCUGACU	30	1012.54	129.108	-7.8426	0.0322536	Downregulated in SH
2	DQ585879		DQ585879	piR-52991	18	Single	intergenic	-	-	UGCUGACCUAAUGAUGAAUGCUGAGUGU	28	251.315	37.9713	-6.61854	0.00216257	Downregulated in SH
3	DQ598378		DQ598378	piR-36444	1	Single	intragenic	SNORA61	SNHG12 (intronic)	GUAUAUGGCAUGUGGGCUAGUUUCAGACAGGU	32	8.97811	1.76001	-5.10118	0.00169999	Downregulated in SH
4	DQ597945		DQ597945	piR-36011	19(14)	Multiple	intragenic	snarGenes	-	GGCCAGCCUGGUCCACAUGGGUCGGAA	27	16.1311	3.22136	-5.00756	0.00046728	Downregulated in SH
5	DQ571335		DQ571335	piR-31447	11	Single	intragenic	SNORD6	-	AGGGGCUGAAUGAAAAUGGCCUUUCUGAAC	30	523.213	109.387	-4.78314	4.01908e-11	Downregulated in SH
6	DQ571524		DQ571524	piR-31636	2-4-4-7-7-9-9	Multiple	-	-	-	AUAGGGUUUACGACCUCGAUGUUGGAUC	28	15.7556	3.65236	-4.31381	0.00122064	Downregulated in SH
7	DQ572892		DQ572892	piR-41004	16	Single	intragenic	SNORD71	AP1G1 (intronic)	UCACAAUGCUGACACUCAAACUGCUGACA	29	78.871	18.3926	-4.28818	0.000695597	Downregulated in SH
8	DQ593574		DQ593574	piR-33686	17	Single	intragenic	SNORD91A	TSR1 (intronic)	CUCAGUGAUGCAAUCUCUGUGUGGUUCUGAGA	32	31.3826	7.60338	-4.12746	0.000173021	Downregulated in SH
9	DQ582264		DQ582264	piR-32376	11	Single	intergenic	-	-	CAGAGUGUAGCUUAACACAAAGCACCCAACU	31	1131.36	279.45	-4.04852	4.84076e-06	Downregulated in SH
10	DQ594126		DQ594126	piR-60238	1	Single	intragenic	SNORD103C	PUM1 (intronic)	UUCACUGAUGAGAGCAUUGUUCUGAGC	27	90.9697	23.2517	-3.91239	3.54127e-07	Downregulated in SH
11	DQ593767		DQ593767	piR-33879	18	Single	intragenic	SNORD58B	RPL17 (intronic)	CUGCGAUGAUGGCAUUUCUUAGGACACCUUUG	32	67.7986	17.8701	-3.79398	8.09473e-06	Downregulated in SH
12	DQ571500		DQ571500	piR-31612	2	Single	intragenic	SNORD51	EEF1B2 (intronic)	AGUUCGUGAUGGAUUUGCUUUUUUCUGAUU	30	148.701	39.8128	-3.73501	6.56408e-13	Downregulated in SH
13	DQ571858		DQ571858	piR-31970	17	Single	intragenic	SNORD4A	RPL23A (intronic)	CAAAGUGAUUGGUACCUCGUUGUCUGAUG	29	32.4667	8.88153	-3.65553	0.0339673	Downregulated in SH
14	DQ590013		DQ590013	piR-57125	5	Single	intragenic	KIAA0825	-	UGGUCGUGGUUGUAGUCCGUGCGAGAA	27	231.992	63.6919	-3.6424	0.030639	Downregulated in SH
15	DQ595023		DQ595023	piR-61135	14	Single	intragenic	SNORA28	EIF5 (intronic)	UUGCAAGCAACACUCUGUGGCAGAUGAUC	29	16.4644	4.75423	-3.46311	0.000647332	Downregulated in SH
16	DQ587153		DQ587153	piR-54265	20	Single	intragenic	SNORD57	NOP56(intronic)	UGGAGGUGAUGAACUGUCUGAGCCUGACC	29	5306.33	1581.72	-3.35478	0.00332055	Downregulated in SH
17	DQ587269		DQ587269	piR-54381	2	Single	intragenic	SNORD20	NCL(intronic)	UGGAUAUGAUGACUGAUUACCUGAGA	26	50.6519	15.2015	-3.33204	1.74666e-06	Downregulated in SH
18	DQ593538		DQ593538	piR-33650	20	Single	intragenic	SNORD17	SNX5 (intronic)	CUCACAAAGAUGAGUGGUGAAAAUCUGAUC	30	1359.17	420.951	-3.22881	3.60458e-10	Downregulated in SH
19	DQ597482		DQ597482	piR-35548	11-3-3	Multiple	-	-	-	GCUAAAAGAGCACACCCGUCUAUGUAGCAAA	31	36.755	12.3195	-2.98349	0.000206148	Downregulated in SH
20	DQ598650		DQ598650	piR-36716	22	Single	intragenic	SNORD83B	RPL3 (intronic)	GUUCAGUGAUGAGGCCUGGAAUGUGCGCUGGG	32	85.5153	31.0817	-2.7513	6.22448e-07	Downregulated in SH
21	DQ593415		DQ593415	piR-33527	19	Single	intragenic	SNORD34	RPL13A (intronic)	CGUCCAUGAUGUUCCGCAACUACCUACA	28	4.66499	1.74464	-2.6739	0.0299467	Downregulated in SH
22	DQ593744		DQ593744	piR-33856	18	Single	intragenic	SNORD58A	RPL17 (intronic)	CUGCAGUGAUGACUUUCUUAGGACACCUUUG	31	167.814	66.8991	-2.50846	0.000568702	Downregulated in SH
23	DQ597484		DQ597484	piR-35550	7	Single	intergenic	-	-	GCUAAACCUAGCCCCAAACCCACUCCA	27	1385.73	568.051	-2.43945	1.19091e-07	Downregulated in SH
24	DQ571419		DQ571419	piR-31531	1	Single	intragenic	SNORD38B	RPS8 (intronic)	AGUAAGUGAAGAUAAAGUGUGUCUGAGG	28	104.594	43.3164	-2.41466	1.05699e-16	Downregulated in SH
25	DQ596587		DQ596587	piR-34653	11	Single	intragenic	SNORA54	NAPIL4 (intronic)	GAGCACUGUUCGUAACCCGUUAGCCU	26	22.7106	9.62335	-2.35995	9.57513e-07	Downregulated in SH
26	DQ570698		DQ570698	piR-30810	17	Single	intragenic	SNORD42B	RPL23A (intronic)	ACUUGUGAUGUCUUCAAAGGAACCACUGAUG	31	76.0114	32.8443	-2.31429	0.00210721	Downregulated in SH
27	DQ593752		DQ593752	piR-33864	13	Single	intragenic	SNORA31	RPGR (intronic)	CUGCAUCCACUGAUAGACCUUGAACAAU	28	15.6242	6.90711	-2.26205	4.88733e-05	Downregulated in SH
28	DQ597970		DQ597970	piR-36036	6-6	Single	intergenic	-	-	GGCCGGUUAGCUCAGUUGGUCAGAGC	26	7.80099	3.89221	-2.00426	2.34776e-08	Downregulated in SH
29	DQ593636		DQ593636	piR-33748	6	Single	intragenic	SNORD100	RPS12 (intronic)	CUCUACUGAACUGCCAUGAGGAAACUGCC	29	13.0534	6.73131	-1.93921	6.51675e-06	Downregulated in SH
30	DQ597968		DQ597968	piR-36034	X-X-X	Multiple	-	-	-	GGCCGGUUAGCUCAGUUGGUAAGAGC	26	7.49741	3.89221	-1.92626	0.00504249	Downregulated in SH
31	DQ596932		DQ596932	piR-34998	17	Single	intragenic	FL2 (intronic)	-	GAUUAUGAUGAUGCCUUAACACUGACU	27	362.704	188.459	-1.92457	0.00706762	Downregulated in SH
32	DQ570540		DQ570540	piR-30652	2	Single	intragenic	SNORD82	NCL(intronic)	ACCUGAUGUUACAUUGUAGUGUGCUGAUG	29	6.48897	3.50199	-1.85294	0.00981378	Downregulated in SH
33	DQ570994		DQ570994	piR-31106	9	Single	intragenic	ABCA2 (intronic)	-	AGCCCUGAUGAUGCCCACUCCUGAGC	26	102.72	56.5668	-1.81591	0.000776658	Downregulated in SH
34	DQ593039		DQ593039	piR-33151	6	Single	intragenic	LOC107986560 (intronic)	-	CCGCCUGGGAAUACCGGGUGCUGUAGGCUUA	31	255.008	148.976	-1.71173	0.027416	Downregulated in SH
35	DQ593407		DQ593407	piR-33519	5	Single	intergenic	-	-	CGUAGUGUAGUGGUCAUCACGUUCGCCU	28	165.446	97.4815	-1.69721	0.0164501	Downregulated in SH
36	DQ593325		DQ593325	piR-33437	1-17-6-6-6-6-6-6	Multiple	-	-	-	CGGAAGCGUGCUGGGCCCAUAACCCAGA	28	55.6863	33.6629	-1.65423	0.000265869	Downregulated in SH
37	DQ576200		DQ576200	piR-44312	1-2-3-4	Multiple	-	-	-	UCCUCAUUAGUAUAGUGGUGAGUAUCCC	28	91.216	55.5264	-1.64275	0.000850005	Downregulated in SH
38	DQ598675		DQ598675	piR-36741	2	Single	intragenic	KIF5C (intronic)	-	GUUUAGACGGGCUCACAUCACCCCAUAAACA	31	154.405	101.543	-1.52059	0.00480431	Downregulated in SH
39	DQ594465		DQ594465	piR-60577	1-1-1-11-5-5-5-5-6	Multiple	-	-	-	UUCCGUAGUGUAGUGGUUAUCACGUUCGCCUC	32	2073.23	1383.17	-1.4989	0.0234584	Downregulated in SH
40	DQ575881		DQ593909	piR-34021	14-14-14-2-8-8	Multiple	-	-	-	CUUAGGUCGCUGGUUCGAUUCCGGCU	26	199.074	298.605	1.49997	2.20563e-13	Upregulated in SH
41	DQ599117		DQ593049	piR-33161	1-16-16-5-5-6	Multiple	-	-	-	CCGGCUAGCUCAGUCGGUAGAGCAUGAGA	29	1922.38	2974.12	1.5471	7.11981e-05	Upregulated in SH
42	DQ570344		DQ597975	piR-36041	11	Single	intergenic	-	-	GGCCGUGAUCGUAUAGUGGUUAGUACUCUG	30	30622.2	49717.1	1.62356	0.00190289	Upregulated in SH
43	DQ599147		DQ575658	piR-43770	5	Single	intergenic	-	-	UCCCUGGUGGUCUAGUGGUUAGGAUA	26	852.723	1397.24	1.63856	0.00217487	Upregulated in SH
44	DQ597347		DQ600380	piR-38446	12-19	Multiple	-	-	-	UACGAGAGUACAAGGUAGUGGGUCGCUGC	29	1.89199	3.11177	1.64471	3.72332e-06	Upregulated in SH
45	DQ571003		DQ598639	piR-36705	1-1-1-1-1-10-13-17-19	Multiple	-	-	-	GUUAACCGAAAGGUUGGUGGUUCGAGCCCA	30	27.0059	46.5427	1.72343	1.53633e-06	Upregulated in SH
46	DQ598619		DQ577772	piR-45884	14	Single	intergenic	-	-	UCUGAGGGUCCAGGGUUCAUGUCCCUGU	28	206.741	379.945	1.83778	0.00448704	Upregulated in SH
47	DQ590548		DQ570992	piR-31104	6	Single	intergenic	-	-	AGCCCGGCUAGCUCAGUCGGUAGAGCAUGAGA	32	3193.02	5978.2	1.87227	5.2983e-06	Upregulated in SH
48	DQ577008		DQ575660	piR-43772	3-2	Single	intragenic	PLCH1 (intronic)	-	UCCCUGGUGGUCUAGUGGUUAGGAUUCGGCAC	32	15723	29785.6	1.8944	0.000939867	Upregulated in SH
49	DQ590835		DQ597215	piR-35281	12	Single	intragenic	LIMA1 (intronic)	-	GCAUUGGUGGUAUAGUGGUAAGCAUAGC	28	59.7858	115.31	1.92872	0.000496964	Upregulated in SH
50	DQ581533		DQ598677	piR-36743	5	Single	intergenic	-	-	GUUUCCGUAGUGUAGUGGUCAUCACGUUCGCC	32	22812.3	45395.5	1.98995	0.0041545	Upregulated in SH
51	DQ593158		DQ576872	piR-44984	1-1-1-15-15-15-2	Multiple	-	-	-	UCGCCGUGAUCGUAUAGUGGUUAGUACUCU	31	8711.53	17685.7	2.03015	2.54213e-05	Upregulated in SH
52	DQ593356		DQ597403	piR-35469	6	Single	intergenic	-	-	GCCUGGGUAGCUCAGUCGGUAGAGCAUCAGAC	32	592.535	1236.32	2.08649	0.000112505	Upregulated in SH
53	DQ593909		DQ571813	piR-31925	1-16-16-16-16-17-2-5-6	Multiple	-	-	-	AUUGGUGGUUCAGUGGUAGAAUUCUCGCCUG	31	778.988	1659.29	2.13005	0.0359043	Upregulated in SH
54	DQ593049		DQ571174	piR-31286	16-19-5	Multiple	-	-	-	AGGAUAUCUACCUGAGGCUGUUGGUCAAG	29	3.17683	7.866	2.47605	0.000251838	Upregulated in SH
55	DQ597975		DQ590830	piR-57942	6-6-6-6-6	Multiple	-	-	-	UGUAGUCGUGGCCGAGUGGUUAAGGC	26	464.668	1152.05	2.47931	3.10838e-07	Upregulated in SH
56	DQ575658		DQ576917	piR-45029	6	Single	intergenic	-	-	UCGCUGGUUCGAAUCCGGCUCGGAGGAC	28	12.1993	30.8413	2.52812	0.038851	Upregulated in SH
57	DQ600380		DQ598252	piR-36318	14	Single	intergenic	-	-	GGUAGUGUGGCCGAGCGGUCUAAGGC	26	301.551	786.546	2.60833	0.0295131	Upregulated in SH
58	DQ598639		DQ594453	piR-60565	1-1-3-6-6	Multiple	-	-	-	UUCCCUGGUGGUCUAGUGGUUAGGAUUCGGC	31	7778.01	20421	2.62548	5.03992e-06	Upregulated in SH
59	DQ577772		DQ593423	piR-33535	8	Single	intergenic	-	-	CGUGAGUUCGAUCCUCACACGGGGCA	26	26.0787	72.321	2.77319	0.0143603	Upregulated in SH
60	DQ570992		DQ598159	piR-36225	12-12-5-6-6-6-6	Multiple	-	-	-	GGGGAUGUAGCUCAGUGGUAGAGCGCAUGCU	31	1587.62	4439.31	2.79621	4.53151e-07	Upregulated in SH
61	DQ575660		DQ597916	piR-35982	1-1-16-3-6	Multiple	-	-	-	GGCAUUGGUGGUUCAGUGGUAGAAUUCUCGC	31	24958.2	72096.4	2.88869	0.0263328	Upregulated in SH
62	DQ597215		DQ582567	piR-32679	1-1-1-16-16-16-16-17-2-3-5-6	Multiple	-	-	-	CAUUGGUGGUUCAGUGGUAGAAUUCUCGC	29	513.5	1492.92	2.90734	2.27405e-06	Upregulated in SH
63	DQ598677		DQ597397	piR-35463	11-16	Multiple	-	-	-	GCCUGGAUAGCUCAGUUGGUAGAGCAUCAGA	31	287.647	841.73	2.92626	1.71147e-07	Upregulated in SH
64	DQ576872		DQ598008	piR-36074	11	Single	integenic	-	-	GGCUCGUUGGUCUAGGGGUAUGAUUCUCGG	30	3563.04	10435.3	2.92875	0.00120357	Upregulated in SH
65	DQ597403		DQ598190	piR-36256	6-6-6-6-6-6	Multiple	-	-	-	GGGGGUGUAGCUCAGUGGUAGAGCGCGUGCUU	32	1486.16	4451.48	2.99528	0.0394425	Upregulated in SH
66	DQ571813		DQ597971	piR-36037	10-14-17-17-2-6-6-6-6-6-6-6	Multiple	-	-	-	GGCCGGUUAGCUCAGUUGGUUAGAGC	26	86.319	265.2	3.07233	0.000783491	Upregulated in SH
67	DQ571174		DQ598177	piR-36243	6	Single	intergenic	-	-	GGGGGGUGUAGCUCAGUGGUAGAGCGCGUGCU	32	1297.43	4306.67	3.31938	0.00415182	Upregulated in SH
68	DQ590830		DQ597960	piR-36026	6	Single	intergenic	-	-	GGCCCCAUGGUGUAAUGGUCAGCACUC	27	3.8051	12.8908	3.38777	3.64235e-06	Upregulated in SH
69	DQ576917		DQ598183	piR-36249	17_17_17_17_19_4	Multiple	-	-	-	GGGGGUAUAGCUCAGUGGUAGAGCAUUUGA	30	526.036	1789.88	3.40257	0.000423766	Upregulated in SH
70	DQ598252		DQ580927	piR-49039	12-5-6-6	Multiple	-	-	-	UGAGGCCCCGGGUUCGAUCCCCGGCA	26	3.68231	12.7277	3.45644	1.04934e-12	Upregulated in SH
71	DQ594453		DQ571031	piR-31143	19	Single	intergenic	-	-	AGCGUUGGUGGUAUAGUGGUGAGCAUAGCUGC	32	2336.72	8158.19	3.49131	0.000100188	Upregulated in SH
72	DQ593423		DQ597218	piR-35284	1	Single	intragenic	ABCB10 (intronic)	-	GCAUUGGUGGUUCAGUGGUAGAAUUCUCAC	30	4211.64	19485.5	4.62659	0.00391633	Upregulated in SH
73	DQ598159		DQ593431	piR-33543	1-17-6-6-6-6-6-6-6	Multiple	-	-	-	CGUGCUGGGCCCAUAACCCAGAGGUCGAUGGA	32	15710.2	75150	4.7835	0.0397435	Upregulated in SH
74	DQ597916		DQ598016	piR-36082	8	Single	intergenic	-	-	GGCUCUGUUGCGCAAUGGAUAGCGCAU	27	14.1844	69.7096	4.91455	2.60692e-10	Upregulated in SH
75	DQ582567		DQ585304	piR-52416	1-17	Multiple	-	-	-	UGCGCGACAUCAAGGAGAAGCUGUGCUACGU	31	1.61812	8.15934	5.04247	0.0226784	Upregulated in SH
76	DQ597397		DQ592953	piR-33065	2	Single	intragenic	PARD3B (intronic)	-	CCCCUGGUGGUCUAGUGGUUAGGAUUCGGC	30	454.197	2298.74	5.06111	1.18911e-10	Upregulated in SH
77	DQ598008		DQ598312	piR-36378	11-15-17-6-6-6-6-6	Multiple	-	-	-	GGUUCCAUGGUGUAAUGGUUAGCACUCUG	29	10754.2	84767.9	7.88232	2.07391e-07	Upregulated in SH
78	DQ598190
79	DQ597971
80	DQ598177
81	DQ597960
82	DQ598183
83	DQ580927
84	DQ571031
85	DQ597218
86	DQ593431
87	DQ598016
88	DQ585304
89	DQ592953
90	DQ598312
91	DQ575884
92	DQ595186
93	DQ597341
94	DQ597110
95	DQ570956
96	DQ573323
97	DQ600952
98	DQ598646
99	DQ601526
100	DQ597217
101	DQ594464
102	DQ596155
103	DQ595353
104	DQ598175
105	DQ593358
106	DQ576604
107	DQ595536
108	DQ592932
109	DQ576918
110	DQ592931
111	DQ576880
112	DQ595292
113	DQ597216
114	DQ588040
115	DQ570687
116	DQ571511
117	DQ584698
118	DQ596670
119	DQ586986
120	DQ571526
121	DQ576605
122	DQ569993
123	DQ575656
124	DQ592148
125	DQ571955
126	DQ575882
127	DQ593052
128	DQ579049
129	DQ571812
130	DQ571589
131	DQ596805
132	DQ595807
133	DQ598180
134	DQ589977
135	DQ595533
136	DQ598104
137	DQ596993

## Sheet: S3
1									2									3									4									5									6
Description		Max score	Total score	Query cover	E value	Ident	Accession		Description	Max score		Total score	Query cover	E value	Ident	Accession		Description		Max score	Total score	Query cover	E value	Ident	Accession		Description	Max score		Total score	Query cover	E value	Ident	Accession		Description	Max score		Total score	Query cover	E value	Ident	Accession		Description	Max score	Total score	Query cover	E value
AGTCAGACTCGTCATCATCTCTTCATCGAA									ACACTCAGCATTCATCATTAGGTCAGCA									ACCTGTCTGAAACTAGCCCACATGCCATATAC									TTCCGACCCATGTGGACCAGGCTGGCC									GTTCAGAAAGGCCATTTTCATTCAGCCCCT									GATCCAACATCGAGGTCGTAAACCCTAT
1 Select seq ref|NR_000005.1|	Homo sapiens small nucleolar RNA, C/D box 15A (SNORD15A), small nucleolar RNA	60	60	1	7e-08	1	NR_000005.1		Select seq ref|NW_015495298.1|	Homo sapiens chromosome 1 genomic patch of type NOVEL, GRCh38.p7 PATCHES HSCHR1_5_CTG3	38.2	207	0.82	0.22	0.96	NW_015495298.1		1 Select seq ref|NR_002987.1|	Homo sapiens small nucleolar RNA, H/ACA box 61 (SNORA61), small nucleolar RNA	60.2	60.2	1	4e-08	1	NR_002987.1		1 Select seq ref|NR_024242.1|	Homo sapiens small ILF3/NF90-associated RNA A14 (SNAR-A14), small nuclear RNA	54	54	1	3e-06	1	NR_024242.1		1 Select seq ref|NR_003036.1|	Homo sapiens small nucleolar RNA, C/D box 6 (SNORD6), small nucleolar RNA	60	60	1	7e-08	1	NR_003036.1		1 Select seq ref|NM_001190487.2|	Homo sapiens MT-RNR2-like 6 (MTRNR2L6), mRNA	56	56	1
2 Select seq ref|XR_001754246.1|	PREDICTED: Homo sapiens uncharacterized LOC101928658 (LOC101928658), transcript variant X1, ncRNA	30.2	30.2	0.5	65	1	XR_001754246.1		2 Select seq ref|NR_130935.1|	Homo sapiens chromosome 11 open reading frame 72 (C11orf72), long non-coding RNA	34.2	34.2	0.89	3.5	0.92	NR_130935.1											2 Select seq ref|NR_024229.1|	Homo sapiens small ILF3/NF90-associated RNA A10 (SNAR-A10), small nuclear RNA	54	54	1	3e-06	1	NR_024229.1		2 Select seq ref|NM_001167830.1|	Homo sapiens transmembrane p24 trafficking protein 5 (TMED5), transcript variant 2, mRNA	36.2	36.2	0.6	1.1	1	NM_001167830.1		2 Select seq ref|NM_001190472.1|	Homo sapiens MT-RNR2-like 3 (MTRNR2L3), mRNA	48.1	48.1	1
3 Select seq ref|XM_011516608.2|	PREDICTED: Homo sapiens inner mitochondrial membrane peptidase subunit 2 (IMMP2L), transcript variant X8, mRNA	30.2	30.2	0.5	65	1	XM_011516608.2		3 Select seq ref|XM_017023650.1|	PREDICTED: Homo sapiens trans-golgi network vesicle protein 23 homolog A (TVP23A), transcript variant X6, mRNA	32.2	32.2	0.57	14	1	XM_017023650.1											3 Select seq ref|NR_024228.1|	Homo sapiens small ILF3/NF90-associated RNA A8 (SNAR-A8), small nuclear RNA	54	54	1	3e-06	1	NR_024228.1		3 Select seq ref|NR_030761.1|	Homo sapiens transmembrane p24 trafficking protein 5 (TMED5), transcript variant 3, non-coding RNA	36.2	36.2	0.6	1.1	1	NR_030761.1		3 Select seq ref|NM_001190478.1|	Homo sapiens MT-RNR2-like 5 (MTRNR2L5), mRNA	44.1	44.1	0.92
4 Select seq ref|XM_017012704.1|	PREDICTED: Homo sapiens inner mitochondrial membrane peptidase subunit 2 (IMMP2L), transcript variant X7, mRNA	30.2	30.2	0.5	65	1	XM_017012704.1		4 Select seq ref|NM_001318873.1|	Homo sapiens trans-golgi network vesicle protein 23 homolog A (TVP23A), transcript variant 2, mRNA	32.2	32.2	0.57	14	1	NM_001318873.1											4 Select seq ref|NR_024227.1|	Homo sapiens small ILF3/NF90-associated RNA A6 (SNAR-A6), small nuclear RNA	54	54	1	3e-06	1	NR_024227.1		4 Select seq ref|NM_016040.4|	Homo sapiens transmembrane p24 trafficking protein 5 (TMED5), transcript variant 1, mRNA	36.2	36.2	0.6	1.1	1	NM_016040.4		4 Select seq ref|NM_001190708.1|	Homo sapiens MT-RNR2-like 10 (MTRNR2L10), mRNA	40.1	40.1	1
5 Select seq ref|XR_001741692.1|	PREDICTED: Homo sapiens uncharacterized LOC101928658 (LOC101928658), transcript variant X1, ncRNA	30.2	30.2	0.5	65	1	XR_001741692.1		5 Select seq ref|XM_011523155.2|	PREDICTED: Homo sapiens HYDIN, axonemal central pair apparatus protein (HYDIN), transcript variant X10, mRNA	30.2	30.2	0.96	54	0.89	XM_011523155.2											5 Select seq ref|NR_024226.1|	Homo sapiens small ILF3/NF90-associated RNA A9 (SNAR-A9), small nuclear RNA	54	54	1	3e-06	1	NR_024226.1		5 Select seq ref|XR_001738871.1|	PREDICTED: Homo sapiens ankyrin repeat domain 36B (ANKRD36B), transcript variant X28, misc_RNA	36.2	36.2	0.6	1.1	1	XR_001738871.1		5 Select seq ref|NM_001190452.1|	Homo sapiens MT-RNR2-like 1 (MTRNR2L1), mRNA	38.2	38.2	0.67
6 Select seq ref|XM_017000179.1|	PREDICTED: Homo sapiens HEN1 methyltransferase homolog 1 (HENMT1), transcript variant X2, mRNA	30.2	30.2	0.5	65	1	XM_017000179.1		6 Select seq ref|XM_017023348.1|	PREDICTED: Homo sapiens HYDIN, axonemal central pair apparatus protein (HYDIN), transcript variant X8, mRNA	30.2	30.2	0.96	54	0.89	XM_017023348.1											6 Select seq ref|NR_024225.1|	Homo sapiens small ILF3/NF90-associated RNA A11 (SNAR-A11), small nuclear RNA	54	54	1	3e-06	1	NR_024225.1		6 Select seq ref|XR_001747864.1|	PREDICTED: Homo sapiens solute carrier family 22 member 25 (SLC22A25), transcript variant X16, misc_RNA	34.2	34.2	0.56	4.2	1	XR_001747864.1		6 Select seq ref|NM_001190489.1|	Homo sapiens MT-RNR2-like 7 (MTRNR2L7), mRNA	32.2	32.2	1
7 Select seq ref|XM_005270411.1|	PREDICTED: Homo sapiens HEN1 methyltransferase homolog 1 (HENMT1), transcript variant X1, mRNA	30.2	30.2	0.5	65	1	XM_005270411.1		7 Select seq ref|XM_017023347.1|	PREDICTED: Homo sapiens HYDIN, axonemal central pair apparatus protein (HYDIN), transcript variant X7, mRNA	30.2	30.2	0.96	54	0.89	XM_017023347.1											7 Select seq ref|NR_024224.1|	Homo sapiens small ILF3/NF90-associated RNA A7 (SNAR-A7), small nuclear RNA	54	54	1	3e-06	1	NR_024224.1		7 Select seq ref|XR_915158.2|	PREDICTED: Homo sapiens uncharacterized LOC105370291 (LOC105370291), ncRNA	32.2	32.2	0.53	17	1	XR_915158.2		7 Select seq ref|XM_017015216.1|	PREDICTED: Homo sapiens netrin G2 (NTNG2), transcript variant X22, mRNA	30.2	30.2	0.53
8 Select seq ref|NM_001130071.1|	Homo sapiens epsin 1 (EPN1), transcript variant 1, mRNA	30.2	30.2	0.5	65	1	NM_001130071.1		8 Select seq ref|XM_017023346.1|	PREDICTED: Homo sapiens HYDIN, axonemal central pair apparatus protein (HYDIN), transcript variant X3, mRNA	30.2	30.2	0.96	54	0.89	XM_017023346.1											8 Select seq ref|NR_024223.1|	Homo sapiens small ILF3/NF90-associated RNA A5 (SNAR-A5), small nuclear RNA	54	54	1	3e-06	1	NR_024223.1		8 Select seq ref|XR_001755713.1|	PREDICTED: Homo sapiens CTP synthase 2 (CTPS2), transcript variant X4, misc_RNA	32.2	32.2	0.53	17	1	XR_001755713.1		8 Select seq ref|XM_011519110.2|	PREDICTED: Homo sapiens netrin G2 (NTNG2), transcript variant X20, mRNA	30.2	30.2	0.53
9 Select seq ref|NM_001102592.1|	Homo sapiens HEN1 methyltransferase homolog 1 (HENMT1), transcript variant 2, mRNA	30.2	30.2	0.5	65	1	NM_001102592.1		9 Select seq ref|XM_011523146.2|	PREDICTED: Homo sapiens HYDIN, axonemal central pair apparatus protein (HYDIN), transcript variant X1, mRNA	30.2	30.2	0.96	54	0.89	XM_011523146.2											9 Select seq ref|NR_024216.1|	Homo sapiens small ILF3/NF90-associated RNA A13 (SNAR-A13), small nuclear RNA	54	54	1	3e-06	1	NR_024216.1		9 Select seq ref|XM_006724503.3|	PREDICTED: Homo sapiens CTP synthase 2 (CTPS2), transcript variant X3, mRNA	32.2	32.2	0.53	17	1	XM_006724503.3		9 Select seq ref|XM_011519109.2|	PREDICTED: Homo sapiens netrin G2 (NTNG2), transcript variant X19, mRNA	30.2	30.2	0.53
10 Select seq ref|NM_144584.2|	Homo sapiens HEN1 methyltransferase homolog 1 (HENMT1), transcript variant 1, mRNA	30.2	30.2	0.5	65	1	NM_144584.2		10 Select seq ref|NM_001270974.2|	Homo sapiens HYDIN, axonemal central pair apparatus protein (HYDIN), transcript variant 1, mRNA	30.2	30.2	0.96	54	0.89	NM_001270974.2											10 Select seq ref|NR_024215.1|	Homo sapiens small ILF3/NF90-associated RNA A4 (SNAR-A4), small nuclear RNA	54	54	1	3e-06	1	NR_024215.1		10 Select seq ref|XM_005274562.3|	PREDICTED: Homo sapiens CTP synthase 2 (CTPS2), transcript variant X2, mRNA	32.2	32.2	0.53	17	1	XM_005274562.3		10 Select seq ref|XM_011519108.2|	PREDICTED: Homo sapiens netrin G2 (NTNG2), transcript variant X17, mRNA	30.2	30.2	0.53
11 Select seq ref|NM_000237.2|	Homo sapiens lipoprotein lipase (LPL), mRNA	30.2	30.2	0.5	65	1	NM_000237.2		11 Select seq ref|XM_011523152.1|	PREDICTED: Homo sapiens HYDIN, axonemal central pair apparatus protein (HYDIN), transcript variant X9, mRNA	30.2	30.2	0.96	54	0.89	XM_011523152.1											11 Select seq ref|NR_024214.1|	Homo sapiens small ILF3/NF90-associated RNA A3 (SNAR-A3), small nuclear RNA	54	54	1	3e-06	1	NR_024214.1		11 Select seq ref|XM_011545545.2|	PREDICTED: Homo sapiens CTP synthase 2 (CTPS2), transcript variant X1, mRNA	32.2	32.2	0.53	17	1	XM_011545545.2		11 Select seq ref|XM_011519107.2|	PREDICTED: Homo sapiens netrin G2 (NTNG2), transcript variant X16, mRNA	30.2	30.2	0.53
									12 Select seq ref|XM_006721206.2|	PREDICTED: Homo sapiens HYDIN, axonemal central pair apparatus protein (HYDIN), transcript variant X6, mRNA	30.2	30.2	0.96	54	0.89	XM_006721206.2											12 Select seq ref|NR_004437.1|	Homo sapiens small ILF3/NF90-associated RNA A12 (SNAR-A12), small nuclear RNA	54	54	1	3e-06	1	NR_004437.1		12 Select seq ref|XR_001751084.1|	PREDICTED: Homo sapiens threonyl-tRNA synthetase-like 2 (TARSL2), transcript variant X6, misc_RNA	32.2	32.2	0.53	17	1	XR_001751084.1		12 Select seq ref|XM_006717304.3|	PREDICTED: Homo sapiens netrin G2 (NTNG2), transcript variant X15, mRNA	30.2	30.2	0.53
									13 Select seq ref|XM_011523151.1|	PREDICTED: Homo sapiens HYDIN, axonemal central pair apparatus protein (HYDIN), transcript variant X5, mRNA	30.2	30.2	0.96	54	0.89	XM_011523151.1											13 Select seq ref|NR_004436.1|	Homo sapiens small ILF3/NF90-associated RNA A2 (SNAR-A2), small nuclear RNA	54	54	1	3e-06	1	NR_004436.1		13 Select seq ref|XM_017021913.1|	PREDICTED: Homo sapiens threonyl-tRNA synthetase-like 2 (TARSL2), transcript variant X5, mRNA	32.2	32.2	0.53	17	1	XM_017021913.1		13 Select seq ref|XM_017015214.1|	PREDICTED: Homo sapiens netrin G2 (NTNG2), transcript variant X14, mRNA	30.2	30.2	0.53
									14 Select seq ref|XM_011523148.1|	PREDICTED: Homo sapiens HYDIN, axonemal central pair apparatus protein (HYDIN), transcript variant X4, mRNA	30.2	30.2	0.96	54	0.89	XM_011523148.1											14 Select seq ref|NR_004435.1|	Homo sapiens small ILF3/NF90-associated RNA A1 (SNAR-A1), small nuclear RNA	54	54	1	3e-06	1	NR_004435.1		14 Select seq ref|XR_001751082.1|	PREDICTED: Homo sapiens threonyl-tRNA synthetase-like 2 (TARSL2), transcript variant X1, misc_RNA	32.2	32.2	0.53	17	1	XR_001751082.1		14 Select seq ref|XM_011519106.2|	PREDICTED: Homo sapiens netrin G2 (NTNG2), transcript variant X13, mRNA	30.2	30.2	0.53
									15 Select seq ref|XM_011523147.1|	PREDICTED: Homo sapiens HYDIN, axonemal central pair apparatus protein (HYDIN), transcript variant X2, mRNA	30.2	30.2	0.96	54	0.89	XM_011523147.1																				15 Select seq ref|XR_942141.2|	PREDICTED: Homo sapiens uncharacterized LOC105370291 (LOC105370291), ncRNA	32.2	32.2	0.53	17	1	XR_942141.2		15 Select seq ref|XM_011519104.2|	PREDICTED: Homo sapiens netrin G2 (NTNG2), transcript variant X12, mRNA	30.2	30.2	0.53
									16 Select seq ref|XR_001743293.1|	PREDICTED: Homo sapiens uncharacterized LOC107985930 (LOC107985930), ncRNA	28.2	28.2	0.5	215	1	XR_001743293.1																				16 Select seq ref|XM_011517051.1|	PREDICTED: Homo sapiens cysteine/histidine-rich 1 (CYHR1), transcript variant X6, mRNA	32.2	32.2	0.53	17	1	XM_011517051.1		16 Select seq ref|XM_011519105.2|	PREDICTED: Homo sapiens netrin G2 (NTNG2), transcript variant X11, mRNA	30.2	30.2	0.53
									17 Select seq ref|XR_001731462.1|	PREDICTED: Homo sapiens uncharacterized LOC107984255 (LOC107984255), transcript variant X2, ncRNA	28.2	28.2	0.5	215	1	XR_001731462.1																				17 Select seq ref|NM_019857.4|	Homo sapiens CTP synthase 2 (CTPS2), transcript variant 1, mRNA	32.2	32.2	0.53	17	1	NM_019857.4		17 Select seq ref|XM_011519103.2|	PREDICTED: Homo sapiens netrin G2 (NTNG2), transcript variant X10, mRNA	30.2	30.2	0.53
									18 Select seq ref|XM_011543311.2|	PREDICTED: Homo sapiens growth differentiation factor 9 (GDF9), transcript variant X6, mRNA	28.2	28.2	0.5	215	1	XM_011543311.2																				18 Select seq ref|NM_175859.2|	Homo sapiens CTP synthase 2 (CTPS2), transcript variant 2, mRNA	32.2	32.2	0.53	17	1	NM_175859.2		18 Select seq ref|XM_011519102.2|	PREDICTED: Homo sapiens netrin G2 (NTNG2), transcript variant X9, mRNA	30.2	30.2	0.53
									19 Select seq ref|XM_006714585.3|	PREDICTED: Homo sapiens growth differentiation factor 9 (GDF9), transcript variant X3, mRNA	28.2	28.2	0.5	215	1	XM_006714585.3																				19 Select seq ref|NM_001144002.1|	Homo sapiens CTP synthase 2 (CTPS2), transcript variant 3, mRNA	32.2	32.2	0.53	17	1	NM_001144002.1		19 Select seq ref|XM_011519100.2|	PREDICTED: Homo sapiens netrin G2 (NTNG2), transcript variant X8, mRNA	30.2	30.2	0.53
									20 Select seq ref|XM_005271957.4|	PREDICTED: Homo sapiens growth differentiation factor 9 (GDF9), transcript variant X2, mRNA	28.2	28.2	0.5	215	1	XM_005271957.4																				20 Select seq ref|NR_024341.1|	Homo sapiens EHMT1 intronic transcript 1 (EHMT1-IT1), long non-coding RNA	32.2	32.2	0.53	17	1	NR_024341.1		20 Select seq ref|XM_017015213.1|	PREDICTED: Homo sapiens netrin G2 (NTNG2), transcript variant X7, mRNA	30.2	30.2	0.53
									21 Select seq ref|XM_011543308.2|	PREDICTED: Homo sapiens growth differentiation factor 9 (GDF9), transcript variant X1, mRNA	28.2	28.2	0.5	215	1	XM_011543308.2																				21 Select seq ref|NM_152334.2|	Homo sapiens threonyl-tRNA synthetase-like 2 (TARSL2), mRNA	32.2	32.2	0.53	17	1	NM_152334.2		21 Select seq ref|XM_011519099.2|	PREDICTED: Homo sapiens netrin G2 (NTNG2), transcript variant X6, mRNA	30.2	30.2	0.53
									22 Select seq ref|XR_001740365.1|	PREDICTED: Homo sapiens oxidoreductase NAD binding domain containing 1 (OXNAD1), transcript variant X16, misc_RNA	28.2	28.2	0.5	215	1	XR_001740365.1																				22 Select seq ref|XM_011545571.2|	PREDICTED: Homo sapiens transducin (beta)-like 1X-linked (TBL1X), transcript variant X1, mRNA	32.2	32.2	0.53	17	1	XM_011545571.2		22 Select seq ref|XM_011519098.2|	PREDICTED: Homo sapiens netrin G2 (NTNG2), transcript variant X5, mRNA	30.2	30.2	0.53
									23 Select seq ref|XM_017007489.1|	PREDICTED: Homo sapiens oxidoreductase NAD binding domain containing 1 (OXNAD1), transcript variant X15, mRNA	28.2	28.2	0.5	215	1	XM_017007489.1																				23 Select seq ref|NM_001139468.1|	Homo sapiens transducin (beta)-like 1X-linked (TBL1X), transcript variant 4, mRNA	32.2	32.2	0.53	17	1	NM_001139468.1		23 Select seq ref|XM_011519097.2|	PREDICTED: Homo sapiens netrin G2 (NTNG2), transcript variant X4, mRNA	30.2	30.2	0.53
									24 Select seq ref|XR_001739628.1|	PREDICTED: Homo sapiens uncharacterized LOC107985930 (LOC107985930), ncRNA	28.2	28.2	0.5	215	1	XR_001739628.1																				24 Select seq ref|NM_001139467.1|	Homo sapiens transducin (beta)-like 1X-linked (TBL1X), transcript variant 3, mRNA	32.2	32.2	0.53	17	1	NM_001139467.1		24 Select seq ref|XM_011519096.2|	PREDICTED: Homo sapiens netrin G2 (NTNG2), transcript variant X3, mRNA	30.2	30.2	0.53
									25 Select seq ref|XM_017024912.1|	PREDICTED: Homo sapiens phosphate cytidylyltransferase 2, ethanolamine (PCYT2), transcript variant X6, mRNA	28.2	28.2	0.5	215	1	XM_017024912.1																				25 Select seq ref|NM_001139466.1|	Homo sapiens transducin (beta)-like 1X-linked (TBL1X), transcript variant 2, mRNA	32.2	32.2	0.53	17	1	NM_001139466.1		25 Select seq ref|XM_017015212.1|	PREDICTED: Homo sapiens netrin G2 (NTNG2), transcript variant X2, mRNA	30.2	30.2	0.53
									26 Select seq ref|XM_017024911.1|	PREDICTED: Homo sapiens phosphate cytidylyltransferase 2, ethanolamine (PCYT2), transcript variant X5, mRNA	28.2	28.2	0.5	215	1	XM_017024911.1																				26 Select seq ref|NM_005647.3|	Homo sapiens transducin (beta)-like 1X-linked (TBL1X), transcript variant 1, mRNA	32.2	32.2	0.53	17	1	NM_005647.3		26 Select seq ref|XM_011519094.2|	PREDICTED: Homo sapiens netrin G2 (NTNG2), transcript variant X1, mRNA	30.2	30.2	0.53
									27 Select seq ref|XM_017024910.1|	PREDICTED: Homo sapiens phosphate cytidylyltransferase 2, ethanolamine (PCYT2), transcript variant X4, mRNA	28.2	28.2	0.5	215	1	XM_017024910.1																				27 Select seq ref|XR_001742569.1|	PREDICTED: Homo sapiens uncharacterized LOC107985882 (LOC107985882), ncRNA	30.2	30.2	0.63	65	0.95	XR_001742569.1		27 Select seq ref|NM_032536.2|	Homo sapiens netrin G2 (NTNG2), mRNA	30.2	30.2	0.53
									28 Select seq ref|XM_005256387.3|	PREDICTED: Homo sapiens phosphate cytidylyltransferase 2, ethanolamine (PCYT2), transcript variant X3, mRNA	28.2	28.2	0.5	215	1	XM_005256387.3																													28 Select seq ref|XM_011537969.2|	PREDICTED: Homo sapiens E2F transcription factor 7 (E2F7), transcript variant X2, mRNA	28.2	28.2	0.5
									29 Select seq ref|XM_005256386.3|	PREDICTED: Homo sapiens phosphate cytidylyltransferase 2, ethanolamine (PCYT2), transcript variant X2, mRNA	28.2	28.2	0.5	215	1	XM_005256386.3																													29 Select seq ref|XR_001738102.1|	PREDICTED: Homo sapiens uncharacterized LOC107985742 (LOC107985742), ncRNA	28.2	28.2	0.5
									30 Select seq ref|XM_006722287.3|	PREDICTED: Homo sapiens phosphate cytidylyltransferase 2, ethanolamine (PCYT2), transcript variant X1, mRNA	28.2	28.2	0.5	215	1	XM_006722287.3																													30 Select seq ref|NM_203394.2|	Homo sapiens E2F transcription factor 7 (E2F7), mRNA	28.2	28.2	0.5
																																													31 Select seq ref|XR_949697.2|	PREDICTED: Homo sapiens uncharacterized LOC105379385 (LOC105379385), transcript variant X4, ncRNA	26.3	26.3	0.46
																																													32 Select seq ref|XR_949696.2|	PREDICTED: Homo sapiens uncharacterized LOC105379385 (LOC105379385), transcript variant X3, ncRNA	26.3	26.3	0.46
																																													33 Select seq ref|XR_949694.2|	PREDICTED: Homo sapiens uncharacterized LOC105379385 (LOC105379385), transcript variant X2, ncRNA	26.3	26.3	0.46
																																													34 Select seq ref|XR_949695.2|	PREDICTED: Homo sapiens uncharacterized LOC105379385 (LOC105379385), transcript variant X1, ncRNA	26.3	26.3	0.46
																																													35 Select seq ref|XM_017010063.1|	PREDICTED: Homo sapiens ADAM metallopeptidase with thrombospondin type 1 motif 2 (ADAMTS2), transcript variant X1, mRNA	26.3	26.3	0.46
																																													36 Select seq ref|XM_017006572.1|	PREDICTED: Homo sapiens phospholipase A1 member A (PLA1A), transcript variant X1, mRNA	26.3	26.3	0.46
																																													37 Select seq ref|XM_011511529.2|	PREDICTED: Homo sapiens erythrocyte membrane protein band 4.1 like 5 (EPB41L5), transcript variant X4, mRNA	26.3	26.3	0.46
																																													38 Select seq ref|XM_017004567.1|	PREDICTED: Homo sapiens erythrocyte membrane protein band 4.1 like 5 (EPB41L5), transcript variant X3, mRNA	26.3	26.3	0.46
																																													39 Select seq ref|XM_017004560.1|	PREDICTED: Homo sapiens baculoviral IAP repeat containing 6 (BIRC6), transcript variant X19, mRNA	26.3	26.3	0.46
																																													40 Select seq ref|XM_011533005.2|	PREDICTED: Homo sapiens baculoviral IAP repeat containing 6 (BIRC6), transcript variant X18, mRNA	26.3	26.3	0.46
																																													41 Select seq ref|XR_001738858.1|	PREDICTED: Homo sapiens baculoviral IAP repeat containing 6 (BIRC6), transcript variant X17, misc_RNA	26.3	26.3	0.46
																																													42 Select seq ref|XR_244950.4|	PREDICTED: Homo sapiens baculoviral IAP repeat containing 6 (BIRC6), transcript variant X16, misc_RNA	26.3	26.3	0.46
																																													43 Select seq ref|XM_017004559.1|	PREDICTED: Homo sapiens baculoviral IAP repeat containing 6 (BIRC6), transcript variant X15, mRNA	26.3	26.3	0.46
																																													44 Select seq ref|XM_011533003.2|	PREDICTED: Homo sapiens baculoviral IAP repeat containing 6 (BIRC6), transcript variant X14, mRNA	26.3	26.3	0.46
																																													45 Select seq ref|XM_017004558.1|	PREDICTED: Homo sapiens baculoviral IAP repeat containing 6 (BIRC6), transcript variant X13, mRNA	26.3	26.3	0.46
																																													46 Select seq ref|XM_005264455.4|	PREDICTED: Homo sapiens baculoviral IAP repeat containing 6 (BIRC6), transcript variant X12, mRNA	26.3	26.3	0.46
																																													47 Select seq ref|XM_005264454.4|	PREDICTED: Homo sapiens baculoviral IAP repeat containing 6 (BIRC6), transcript variant X11, mRNA	26.3	26.3	0.46
																																													48 Select seq ref|XM_017004557.1|	PREDICTED: Homo sapiens baculoviral IAP repeat containing 6 (BIRC6), transcript variant X10, mRNA	26.3	26.3	0.46
																																													49 Select seq ref|XM_006712056.3|	PREDICTED: Homo sapiens baculoviral IAP repeat containing 6 (BIRC6), transcript variant X9, mRNA	26.3	26.3	0.46
																																													50 Select seq ref|XM_017004556.1|	PREDICTED: Homo sapiens baculoviral IAP repeat containing 6 (BIRC6), transcript variant X8, mRNA	26.3	26.3	0.46
																																													51 Select seq ref|XM_005264453.4|	PREDICTED: Homo sapiens baculoviral IAP repeat containing 6 (BIRC6), transcript variant X7, mRNA	26.3	26.3	0.46
[truncated: 500 more columns]

## Sheet: S4
Total tRFs identifed					Differentially expressed tTRFs
N	human genome reference	Small RNA class	id of the mature tRNA		id mature tRNA	AminoacidAnticodon	id and coordinates	baseMean_MDAMB231_Scra	baseMean_MDAMB231_Sha	foldChange_MDAMB231_Sha_vs_Scra	FC_MDAMB231_Sha_vs_Scra	log2FoldChange_MDAMB231_Sha_vs_Scra	pval	Condition
1	S4	tRFs	chr6.tRNA69-ThrAGT		hg19_tRNAs_chr8.tRNA12	TyrGTA	chr8TyrGTA-66609532-66609619	70.8149	1.46028	0.0206211	-48.4939	-5.59973	1.17872e-23	Downregulated in SH
2	hg19	tRFs	chr16.tRNA3-ProTGG		hg19_tRNAs_chr6.tRNA15	TyrGTA	chr6TyrGTA-26575798-26575887	389.459	14.7577	0.0378927	-26.3903	-4.72194	2.71455e-19	Downregulated in SH
3	hg19	tRFs	chr6.tRNA175-SerGCT		hg19_tRNAs_chr6.tRNA16	TyrGTA	chr6TyrGTA-26577332-26577420	421.972	26.4697	0.0627286	-15.9417	-3.99473	3.84017e-14	Downregulated in SH
4	hg19	tRFs	chr5.tRNA15-ValAAC		hg19_tRNAs_chr6.tRNA14	TyrGTA	chr6TyrGTA-26569086-26569176	487.811	36.4223	0.0746648	-13.3932	-3.74343	2.12847e-14	Downregulated in SH
5	hg19	tRFs	chr11.tRNA14-LysTTT		hg19_tRNAs_chr2.tRNA2	TyrGTA	chr2TyrGTA-27273650-27273738	489.777	40.1408	0.0819574	-12.2015	-3.60898	1.13303e-14	Downregulated in SH
6	hg19	tRFs	chr11.tRNA17-ValTAC		hg19_tRNAs_chr14.tRNA17	TyrGTA	chr14TyrGTA-21128117-21128210	177.89	18.8197	0.105794	-9.45229	-3.24066	1.34844e-13	Downregulated in SH
7	hg19	tRFs	chr7.tRNA11-CysGCA		hg19_tRNAs_chr14.tRNA18	TyrGTA	chr14TyrGTA-21125623-21125716	186.583	19.9959	0.107169	-9.33107	-3.22204	1.37509e-14	Downregulated in SH
8	hg19	tRFs	chr16.tRNA29-ProAGG		hg19_tRNAs_chr6.tRNA17	TyrGTA	chr6TyrGTA-26595102-26595190	156.718	21.6307	0.138023	-7.24517	-2.85702	1.66464e-14	Downregulated in SH
9	hg19	tRFs	chr6.tRNA67-AlaAGC		hg19_tRNAs_chr6.tRNA136	ValAAC	chr6ValAAC-27648885-27648957	148119	21824	0.147341	-6.78697	-2.76277	3.05138e-10	Downregulated in SH
10	hg19	tRFs	chr17.tRNA3-GlnCTG		hg19_tRNAs_chr6.tRNA139	ValAAC	chr6ValAAC-27618707-27618779	148141	22107.2	0.149231	-6.70104	-2.74439	3.59093e-10	Downregulated in SH
11	hg19	tRFs	chr17.tRNA17-SupTTA		hg19_tRNAs_chr1.tRNA90	ValCAC	chr1ValCAC-149684088-149684161	160291	25879.3	0.161452	-6.1938	-2.63082	6.96103e-10	Downregulated in SH
12	hg19	tRFs	chr14.tRNA18-TyrGTA		hg19_tRNAs_chr14.tRNA5	TyrGTA	chr14TyrGTA-21151432-21151520	210.617	34.2551	0.162642	-6.14849	-2.62023	1.94899e-13	Downregulated in SH
13	hg19	tRFs	chr15.tRNA1-HisGTG		hg19_tRNAs_chr14.tRNA16	TyrGTA	chr14TyrGTA-21131351-21131444	206.756	33.8368	0.163655	-6.1104	-2.61127	3.77468e-13	Downregulated in SH
14	hg19	tRFs	chr16.tRNA17-LeuCAG		hg19_tRNAs_chr12.tRNA16	PseudoTTG	chr12PseudoTTG-50211190-50211264	21.4628	3.6431	0.16974	-5.89135	-2.5586	4.64353e-05	Downregulated in SH
15	hg19	tRFs	chr1.tRNA123-AsnGTT		hg19_tRNAs_chr3.tRNA2	ValAAC	chr3ValAAC-169490018-169490090	149436	25555.9	0.171015	-5.84745	-2.54781	1.39893e-09	Downregulated in SH
16	hg19	tRFs	chr6.tRNA4-ArgTCG		hg19_tRNAs_chr5.tRNA12	ValAAC	chr5ValAAC-180615416-18061548	149436	25555.9	0.171015	-5.84745	-2.54781	1.39893e-09	Downregulated in SH
17	hg19	tRFs	chr1.tRNA115-AsnGTT		hg19_tRNAs_chr5.tRNA4	ValAAC	chr5ValAAC-180591154-180591226	149436	25555.9	0.171015	-5.84745	-2.54781	1.39893e-09	Downregulated in SH
18	hg19	tRFs	chr1.tRNA79-GlyTCC		hg19_tRNAs_chr5.tRNA5	ValAAC	chr5ValAAC-180524070-180524142	149436	25555.9	0.171015	-5.84745	-2.54781	1.39893e-09	Downregulated in SH
19	hg19	tRFs	chr19.tRNA5-LysCTT		hg19_tRNAs_chr6.tRNA132	ValAAC	chr6ValAAC-27721179-27721251	149436	25555.9	0.171015	-5.84745	-2.54781	1.39893e-09	Downregulated in SH
20	hg19	tRFs	chr6.tRNA128-GlyGCC		hg19_tRNAs_chr8.tRNA4	TyrGTA	chr8TyrGTA-67025602-67025694	186.727	36.2186	0.193966	-5.15555	-2.36613	1.96978e-11	Downregulated in SH
21	hg19	tRFs	chr1.tRNA21-HisGTG		hg19_tRNAs_chr8.tRNA5	TyrGTA	chr8TyrGTA-67026223-67026311	168.905	32.9893	0.195312	-5.12	-2.35614	4.00073e-11	Downregulated in SH
22	hg19	tRFs	chr17.tRNA24-ThrAGT		hg19_tRNAs_chr2.tRNA17	PseudoTTC	chr2PseudoTTC-204229131-204229201	442.766	87.1679	0.196871	-5.07946	-2.34468	1.49003e-07	Downregulated in SH
23	hg19	tRFs	chr1.tRNA26-AsnGTT		hg19_tRNAs_chr1.tRNA133	GlyCCC	chr1GlyCCC-16872434-16872504	40026.6	7920.7	0.197886	-5.05342	-2.33726	3.13666e-09	Downregulated in SH
24	hg19	tRFs	chr6.tRNA60-ThrAGT		hg19_tRNAs_chr1.tRNA4	GlyCCC	chr1GlyCCC-17188416-17188486	40026.6	7920.7	0.197886	-5.05342	-2.33726	3.13666e-09	Downregulated in SH
25	hg19	tRFs	chrX.tRNA2-LeuTAA		hg19_tRNAs_chr14.tRNA19	TyrGTA	chr14TyrGTA-21121258-21121351	168.834	34.2753	0.203012	-4.92583	-2.30037	1.01403e-10	Downregulated in SH
26	hg19	tRFs	chr6.tRNA126-LeuAAG		hg19_tRNAs_chr1.tRNA98	ValCAC	chr1ValCAC-149298555-149298627	163750	35346.8	0.215858	-4.63267	-2.21184	1.38317e-08	Downregulated in SH
27	hg19	tRFs	chr1.tRNA94-GluTTC		hg19_tRNAs_chr1.tRNA97	AsnGTT	chr1AsnGTT-148760356-148760429	7.81517	1.69955	0.217469	-4.59837	-2.20112	0.00812871	Downregulated in SH
28	hg19	tRFs	chr10.tRNA4-AsnGTT		hg19_tRNAs_chr1.tRNA85	ValCAC	chr1ValCAC-161369490-161369562	164154	36142.4	0.220174	-4.54186	-2.18328	1.62525e-08	Downregulated in SH
29	hg19	tRFs	chr12.tRNA12-AspGTC		hg19_tRNAs_chr5.tRNA10	ValCAC	chr5ValCAC-180600650-180600722	164154	36142.4	0.220174	-4.54186	-2.18328	1.62525e-08	Downregulated in SH
30	hg19	tRFs	chr15.tRNA7-GlnCTG		hg19_tRNAs_chr5.tRNA18	ValCAC	chr5ValCAC-180615416-180615488	164154	36142.4	0.220174	-4.54186	-2.18328	1.62525e-08	Downregulated in SH
31	hg19	tRFs	chr1.tRNA42-LeuCAG		hg19_tRNAs_chr5.tRNA2	ValCAC	chr5ValCAC-180524070-180524142	164154	36142.4	0.220174	-4.54186	-2.18328	1.62525e-08	Downregulated in SH
32	hg19	tRFs	chr6.tRNA165-IleAAT		hg19_tRNAs_chr5.tRNA6	ValCAC	chr5ValCAC-180600650-180600722	164154	36142.4	0.220174	-4.54186	-2.18328	1.62525e-08	Downregulated in SH
33	hg19	tRFs	chr16.tRNA13-PseudoCTT		hg19_tRNAs_chr6.tRNA9	ValCAC	chr6ValCAC-26538282-26538354	164154	36142.4	0.220174	-4.54186	-2.18328	1.62525e-08	Downregulated in SH
34	hg19	tRFs	chr6.tRNA41-PseudoACT		hg19_tRNAs_chr1.tRNA124	AsnGTT	chr1AsnGTT-143879832-143879905	9.01803	2.04838	0.227143	-4.40251	-2.13833	0.00525686	Downregulated in SH
35	hg19	tRFs	chr6.tRNA162-MetCAT		hg19_tRNAs_chr4.tRNA2	LeuTAA	chr4LeuTAA-156384978-156385052	15.7677	3.59357	0.227906	-4.38777	-2.13349	0.000208898	Downregulated in SH
36	hg19	tRFs	chr19.tRNA1-AsnGTT		hg19_tRNAs_chr16.tRNA18	GlyGCC	chr16GlyGCC-70822597-70822667	49791.8	11790.6	0.236797	-4.22302	-2.07827	1.65017e-08	Downregulated in SH
37	hg19	tRFs	chr6.tRNA7-LeuCAG		hg19_tRNAs_chr1.tRNA2	GlyCCC	chr1GlyCCC-17053780-17053850	58.8943	14.0443	0.238467	-4.19345	-2.06814	0.000981478	Downregulated in SH
38	hg19	tRFs	chr1.tRNA19-GlnCTG		hg19_tRNAs_chr20.tRNA3	PseudoCAC	chr20PseudoCAC-43951001-43951073	197.761	48.129	0.24337	-4.10897	-2.03878	4.49496e-07	Downregulated in SH
39	hg19	tRFs	chr8.tRNA12-TyrGTA		hg19_tRNAs_chr6.tRNA40	ValTAC	chr6ValTAC-27258405-27258477	1507.31	376.653	0.249884	-4.00186	-2.00067	6.82513e-08	Downregulated in SH
40	hg19	tRFs	chr21.tRNA2-GlyGCC		hg19_tRNAs_chr16.tRNA25	GlyGCC	chr16GlyGCC-70812114-70812184	50773.3	12808.9	0.252277	-3.9639	-1.98692	6.32194e-08	Downregulated in SH
41	hg19	tRFs	chr7.tRNA20-CysGCA		hg19_tRNAs_chr7.tRNA11	CysGCA	chr7CysGCA-149295046-149295117	54.5412	13.9704	0.256143	-3.90407	-1.96498	1.68648e-06	Downregulated in SH
42	hg19	tRFs	chr5.tRNA8-AlaTGC		hg19_tRNAs_chr7.tRNA8	CysGCA	chr7CysGCA-149253802-149253873	54.5412	13.9704	0.256143	-3.90407	-1.96498	1.68648e-06	Downregulated in SH
43	hg19	tRFs	chr17.tRNA4-ArgTCT		hg19_tRNAs_chr1.tRNA131	GlyCCC	chr1GlyCCC-17004766-17004836	68.3253	17.7921	0.260402	-3.84022	-1.94119	4.09018e-07	Downregulated in SH
44	hg19	tRFs	chr14.tRNA10-IleAAT		hg19_tRNAs_chr17.tRNA15	CysGCA	chr17CysGCA-37023898-37023969	1621.5	431.394	0.266047	-3.75874	-1.91025	1.93182e-09	Downregulated in SH
45	hg19	tRFs	chr13.tRNA1-PheGAA		hg19_tRNAs_chr17.tRNA26	CysGCA	chr7CysGCA-149074601-149074672	1621.5	431.394	0.266047	-3.75874	-1.91025	1.93182e-09	Downregulated in SH
46	hg19	tRFs	chr1.tRNA2-GlyCCC		hg19_tRNAs_chr17.tRNA27	CysGCA	chr17CysGCA-37309987-37310058	1621.5	431.394	0.266047	-3.75874	-1.91025	1.93182e-09	Downregulated in SH
47	hg19	tRFs	chr6.tRNA36-ArgACG		hg19_tRNAs_chr4.tRNA3	CysGCA	chr4CysGCA-124430005-124430076	1621.5	431.394	0.266047	-3.75874	-1.91025	1.93182e-09	Downregulated in SH
48	hg19	tRFs	chr9.tRNA7-HisGTG		hg19_tRNAs_chr7.tRNA25	CysGCA	chr7CysGCA-149052766-149052837	78.6569	20.9481	0.266322	-3.75485	-1.90876	8.95448e-07	Downregulated in SH
49	hg19	tRFs	chr6.tRNA48-AspGTC		hg19_tRNAs_chr7.tRNA10	CysGCA	chr7CysGCA-149243631-149243702	45.9462	12.4252	0.270429	-3.69783	-1.88668	1.01144e-05	Downregulated in SH
50	hg19	tRFs	chr6.tRNA125-ThrCGT		hg19_tRNAs_chr7.tRNA14	CysGCA	chr7CysGCA-149295046-149295117	427.034	115.989	0.271615	-3.68169	-1.88037	9.33415e-09	Downregulated in SH
51	hg19	tRFs	chr6.tRNA148-SerTGA		hg19_tRNAs_chr7.tRNA19	CysGCA	chr7CysGCA-149388272-149388343	428.484	116.577	0.272068	-3.67555	-1.87796	9.40368e-09	Downregulated in SH
52	hg19	tRFs	chr7.tRNA2-ProAGG		hg19_tRNAs_chr17.tRNA28	CysGCA	chr17CysGCA-37017937-37018008	1227.11	335.85	0.273693	-3.65373	-1.86937	4.96161e-09	Downregulated in SH
53	hg19	tRFs	chr1.tRNA62-LysTTT		hg19_tRNAs_chr3.tRNA12	PseudoGCA	chr3PseudoGCA-17741392-17741464	415.842	114.768	0.275989	-3.62333	-1.85732	1.3918e-08	Downregulated in SH
54	hg19	tRFs	chr6.tRNA64-GlnTTG		hg19_tRNAs_chr17.tRNA30	CysGCA	chr17CysGCA-37025545-37025616	419.445	115.879	0.276268	-3.61967	-1.85586	1.41323e-08	Downregulated in SH
55	hg19	tRFs	chr17.tRNA14-ThrCGT		hg19_tRNAs_chr7.tRNA16	CysGCA	chr7CysGCA-149332778-149332849	449.657	129.376	0.287721	-3.47558	-1.79726	3.26994e-08	Downregulated in SH
56	hg19	tRFs	chr6.tRNA28-IleAAT		hg19_tRNAs_chr16.tRNA32	LysCTT	chr16LysCTT-3207406-3207478	2621.96	780.397	0.297638	-3.35978	-1.74837	0.000124487	Downregulated in SH
57	hg19	tRFs	chr6.tRNA107-AlaTGC		hg19_tRNAs_chr6.tRNA88	PseudoGAA	chr6PseudoGAA-79668010-79668082	32.4568	9.73894	0.300058	-3.33268	-1.73668	0.000904236	Downregulated in SH
58	hg19	tRFs	chr6.tRNA171-MetCAT		hg19_tRNAs_chr7.tRNA21	CysGCA	chr7CysGCA-149310156-149310227	445.977	137.296	0.307854	-3.2483	-1.69968	1.88011e-07	Downregulated in SH
59	hg19	tRFs	chr6.tRNA145-SerAGA		hg19_tRNAs_chr14.tRNA8	CysGCA	chr14CysGCA-73429679-73429750	483.356	148.893	0.308041	-3.24632	-1.6988	1.67979e-07	Downregulated in SH
60	hg19	tRFs	chr1.tRNA99-ValCAC		hg19_tRNAs_chr6.tRNA67	AlaAGC	chr6AlaAGC-28678366-28678437	37.1961	11.732	0.31541	-3.17048	-1.6647	0.00705393	Downregulated in SH
61	hg19	tRFs	chr6.tRNA76-LysTTT		hg19_tRNAs_chr15.tRNA6	PseudoCTT	chr15PseudoCTT-76674765-76674838	141.117	45.3947	0.321682	-3.10866	-1.63629	0.00123118	Downregulated in SH
62	hg19	tRFs	chr1.tRNA16-HisGTG		hg19_tRNAs_chr1.tRNA66	LeuCAA	chr1LeuCAA-161581736-161581819	55.1786	18.2468	0.330687	-3.02401	-1.59646	0.000359099	Downregulated in SH
63	hg19	tRFs	chr1.tRNA6-AsnGTT		hg19_tRNAs_chrX.tRNA2	LeuTAA	chrXLeuTAA-55207755-55207829	29.3877	9.72373	0.330877	-3.02227	-1.59563	0.00049121	Downregulated in SH
64	hg19	tRFs	chr6.tRNA130-GlnTTG		hg19_tRNAs_chr7.tRNA18	CysGCA	chr7CysGCA-149404760-149404831	40.3223	13.3422	0.330889	-3.02216	-1.59558	0.000268448	Downregulated in SH
65	hg19	tRFs	chr6.tRNA31-SerGCT		hg19_tRNAs_chr6.tRNA30	ProCGG	chr6ProCGG-27059521-27059592	4272.18	1433.67	0.335583	-2.97989	-1.57526	5.4042e-07	Downregulated in SH
66	hg19	tRFs	chr6.tRNA5-SerAGA		hg19_tRNAs_chr16.tRNA11	ProAGG	chr16ProAGG-3241989-3242060	4288.59	1439.55	0.335671	-2.97911	-1.57488	5.57885e-07	Downregulated in SH
67	hg19	tRFs	chr6.tRNA117-AlaCGC		hg19_tRNAs_chr1.tRNA43	GlyGCC	chr1GlyGCC-161450356-161450426	15.9704	5.40268	0.338293	-2.95602	-1.56365	0.00643032	Downregulated in SH
68	hg19	tRFs	chr6.tRNA78-LeuAAG		hg19_tRNAs_chr1.tRNA99	ValCAC	chr1ValCAC-149294666-149294736	26.7676	9.20015	0.343705	-2.90947	-1.54076	0.000805065	Downregulated in SH
69	hg19	tRFs	chr16.tRNA27-LeuTAG		hg19_tRNAs_chr1.tRNA127	CysGCA	chr1CysGCA-93981834-93981906	514.352	177.88	0.345833	-2.89157	-1.53185	2.28068e-06	Downregulated in SH
70	hg19	tRFs	chr17.tRNA20-MetCAT		hg19_tRNAs_chr15.tRNA3	CysGCA	chr15CysGCA-80036997-80037069	459.916	159.619	0.347062	-2.88133	-1.52673	3.01537e-06	Downregulated in SH
71	hg19	tRFs	chr1.tRNA69-AspGTC		hg19_tRNAs_chr1.tRNA25	AsnGTT	chr1AsnGTT-148000805-148000878	90.0361	31.3742	0.348462	-2.86975	-1.52093	0.00185084	Downregulated in SH
72	hg19	tRFs	chr6.tRNA35-SerCGA		hg19_tRNAs_chr1.tRNA119	LysCTT	chr1LysCTT-145395522-145395594	10113	3527.36	0.348793	-2.86703	-1.51956	4.5148e-05	Downregulated in SH
73	hg19	tRFs	chr6.tRNA109-PheGAA		hg19_tRNAs_chr16.tRNA7	LysCTT	chr16LysCTT-3225692-3225764	10113	3527.36	0.348793	-2.86703	-1.51956	4.5148e-05	Downregulated in SH
74	hg19	tRFs	chr17.tRNA37-ProCGG		hg19_tRNAs_chr5.tRNA11	LysCTT	chr5LysCTT-180648979-180649051	10113	3527.36	0.348793	-2.86703	-1.51956	4.5148e-05	Downregulated in SH
75	hg19	tRFs	chr6.tRNA87-GluCTC		hg19_tRNAs_chr5.tRNA9	LysCTT	chr5LysCTT-180634755-180634827	10113	3527.36	0.348793	-2.86703	-1.51956	4.5148e-05	Downregulated in SH
76	hg19	tRFs	chr7.tRNA23-CysGCA		hg19_tRNAs_chr6.tRNA13	LysCTT	chr6LysCTT-26556774-26556846	10113	3527.36	0.348793	-2.86703	-1.51956	4.5148e-05	Downregulated in SH
77	hg19	tRFs	chr1.tRNA90-ValCAC		hg19_tRNAs_chr5.tRNA1	PseudoACA	chr5PseudoACA-151988596-151988771	98.1687	34.6179	0.352637	-2.83578	-1.50375	3.12392e-05	Downregulated in SH
78	hg19	tRFs	chr7.tRNA15-CysGCA		hg19_tRNAs_chr1.tRNA91	PseudoCCC	chr1PseudoCCC-149680210-149680280	36.1148	12.9927	0.359761	-2.77962	-1.47489	0.000916603	Downregulated in SH
79	hg19	tRFs	chr1.tRNA73-GlyTCC		hg19_tRNAs_chr3.tRNA6	CysGCA	chr3CysGCA-131947944-131948015	93.4244	34.3554	0.367735	-2.71935	-1.44326	7.41165e-05	Downregulated in SH
80	hg19	tRFs	chr16.tRNA18-GlyGCC		hg19_tRNAs_chr7.tRNA13	CysGCA	chr7CysGCA-149281816-149281887	93.4244	34.3554	0.367735	-2.71935	-1.44326	7.41165e-05	Downregulated in SH
81	hg19	tRFs	chr16.tRNA4-ProAGG		hg19_tRNAs_chr7.tRNA15	CysGCA	chr7CysGCA-149286164-149286235	93.4244	34.3554	0.367735	-2.71935	-1.44326	7.41165e-05	Downregulated in SH
82	hg19	tRFs	chr1.tRNA59-GluCTC		hg19_tRNAs_chr7.tRNA22	CysGCA	chr7CysGCA-149292305-149292376	93.4244	34.3554	0.367735	-2.71935	-1.44326	7.41165e-05	Downregulated in SH
83	hg19	tRFs	chr6.tRNA170-TrpCCA		hg19_tRNAs_chr7.tRNA6	CysGCA	chr7CysGCA-149028220-149028291	93.4244	34.3554	0.367735	-2.71935	-1.44326	7.41165e-05	Downregulated in SH
84	hg19	tRFs	chr12.tRNA5-AspGTC		hg19_tRNAs_chr3.tRNA10	PseudoCTC	chr3PseudoCTC-103879524-103879595	1248.85	465.226	0.372522	-2.6844	-1.4246	0.0360507	Downregulated in SH
85	hg19	tRFs	chr6.tRNA123-SerGCT		hg19_tRNAs_chr5.tRNA15	ValAAC	chr5ValAAC-180645270-180645342	16040.6	6184.53	0.385554	-2.59367	-1.37499	1.09388e-05	Downregulated in SH
86	hg19	tRFs	chr1.tRNA116-GluCTC		hg19_tRNAs_chr14.tRNA13	LysCTT	chr14LysCTT-58706613-58706685	5898.24	2332.71	0.395492	-2.5285	-1.33828	0.00485544	Downregulated in SH
87	hg19	tRFs	chr1.tRNA102-PseudoTTC		hg19_tRNAs_chr15.tRNA2	LysCTT	chr15LysCTT-79152904-79152976	5898.24	2332.71	0.395492	-2.5285	-1.33828	0.00485544	Downregulated in SH
88	hg19	tRFs	chr17.tRNA5-GlyGCC		hg19_tRNAs_chr1.tRNA89	AsnGTT	chr1AsnGTT-149711872-149711921	16.1522	6.45411	0.399581	-2.50262	-1.32344	0.0111203	Downregulated in SH
89	hg19	tRFs	chr1.tRNA135-AsnGTT		hg19_tRNAs_chr1.tRNA59	GluCTC	chr1GluCTC-249168447-249168518	30628.2	12465.4	0.40699	-2.45706	-1.29693	0.018298	Downregulated in SH
90	hg19	tRFs	chr16.tRNA32-LysCTT		hg19_tRNAs_chr7.tRNA23	CysGCA	chr7CysGCA-149072850-149072921	58.572	24.2179	0.413473	-2.41854	-1.27414	0.000831267	Downregulated in SH
91	hg19	tRFs	chr14.tRNA2-LeuTAG		hg19_tRNAs_chr16.tRNA10	LysCTT	chr16LysCTT-3241501-3241573	4668.49	1957.78	0.41936	-2.38458	-1.25374	0.010505	Downregulated in SH
92	hg19	tRFs	chr6.tRNA161-AlaAGC		hg19_tRNAs_chr14.tRNA6	ProTGG	chr14ProTGG-21152175-21152246	8568.63	3604.43	0.420654	-2.37725	-1.2493	8.23164e-05	Downregulated in SH
93	hg19	tRFs	chr14.tRNA22-ProAGG		hg19_tRNAs_chr16.tRNA28	ProTGG	chr16ProTGG-3234133-3234204	8568.63	3604.43	0.420654	-2.37725	-1.2493	8.23164e-05	Downregulated in SH
94	hg19	tRFs	chr6.tRNA99-GlnCTG		hg19_tRNAs_chr16.tRNA3	ProTGG	chr16ProTGG-3208923-3208994	8568.63	3604.43	0.420654	-2.37725	-1.2493	8.23164e-05	Downregulated in SH
95	hg19	tRFs	chr17.tRNA36-ThrAGT		hg19_tRNAs_chr16.tRNA8	ProTGG	chr16ProTGG-3238094-3238165	8568.63	3604.43	0.420654	-2.37725	-1.2493	8.23164e-05	Downregulated in SH
96	hg19	tRFs	chr1.tRNA43-GlyGCC		hg19_tRNAs_chr5.tRNA14	ProTGG	chr5ProTGG-180615854-180615925	8568.63	3604.43	0.420654	-2.37725	-1.2493	8.23164e-05	Downregulated in SH
97	hg19	tRFs	chr1.tRNA63-ValAAC		hg19_tRNAs_chr1.tRNA65	ProAGG	chr1ProAGG-167684725-167684796	5527.73	2337.12	0.422799	-2.36519	-1.24196	8.46124e-05	Downregulated in SH
98	hg19	tRFs	chr1.tRNA35-GlyGCC		hg19_tRNAs_chr11.tRNA9	ProAGG	chr11ProAGG-75946557-75946628	5527.73	2337.12	0.422799	-2.36519	-1.24196	8.46124e-05	Downregulated in SH
99	hg19	tRFs	chr1.tRNA92-PseudoGAA		hg19_tRNAs_chr14.tRNA22	ProAGG	chr14ProAGG-21081560-21081631	5527.73	2337.12	0.422799	-2.36519	-1.24196	8.46124e-05	Downregulated in SH
100	hg19	tRFs	chr2.tRNA17-PseudoTTC		hg19_tRNAs_chr14.tRNA23	ProAGG	chr14ProAGG-21077495-21077566	5527.73	2337.12	0.422799	-2.36519	-1.24196	8.46124e-05	Downregulated in SH
101	hg19	tRFs	chr17.tRNA35-SerAGA		hg19_tRNAs_chr16.tRNA29	ProAGG	chr16ProAGG-3232635-3232706	5527.73	2337.12	0.422799	-2.36519	-1.24196	8.46124e-05	Downregulated in SH
102	hg19	tRFs	chr1.tRNA105-PseudoTTC		hg19_tRNAs_chr16.tRNA9	ProAGG	chr16ProAGG-3239634-3239705	5527.73	2337.12	0.422799	-2.36519	-1.24196	8.46124e-05	Downregulated in SH
103	hg19	tRFs	chr16.tRNA20-MetCAT		hg19_tRNAs_chr6.tRNA12	ProAGG	chr6ProAGG-26555498-26555569	5527.73	2337.12	0.422799	-2.36519	-1.24196	8.46124e-05	Downregulated in SH
104	hg19	tRFs	chr16.tRNA5-LysCTT		hg19_tRNAs_chr7.tRNA2	ProAGG	chr7ProAGG-128423504-128423575	5527.73	2337.12	0.422799	-2.36519	-1.24196	8.46124e-05	Downregulated in SH
105	hg19	tRFs	chr17.tRNA38-AspGTC		hg19_tRNAs_chr7.tRNA5	CysGCA	chr7CysGCA-149007281-149007352	383.269	169.296	0.441716	-2.2639	-1.17881	0.000361981	Downregulated in SH
106	hg19	tRFs	chr1.tRNA78-AspGTC		hg19_tRNAs_chr1.tRNA68	GlyGCC	chr1GlyGCC-161493637-161493707	51722.3	23344.8	0.451349	-2.21558	-1.14769	0.00298227	Downregulated in SH
107	hg19	tRFs	chr12.tRNA1-LysTTT		hg19_tRNAs_chr16.tRNA19	GlyGCC	chr16GlyGCC-70823410-70823480	51722.3	23344.8	0.451349	-2.21558	-1.14769	0.00298227	Downregulated in SH
108	hg19	tRFs	chr10.tRNA6-ValTAC		hg19_tRNAs_chr16.tRNA24	GlyGCC	chr16GlyGCC-70812942-70813012	51722.3	23344.8	0.451349	-2.21558	-1.14769	0.00298227	Downregulated in SH
109	hg19	tRFs	chr6.tRNA85-PseudoTTC		hg19_tRNAs_chr17.tRNA5	GlyGCC	chr17GlyGCC-8029064-8029134	51722.3	23344.8	0.451349	-2.21558	-1.14769	0.00298227	Downregulated in SH
110	hg19	tRFs	chrX.tRNA7-IleGAT		hg19_tRNAs_chr2.tRNA19	GlyGCC	chr2GlyGCC-157257659-157257729	51722.3	23344.8	0.451349	-2.21558	-1.14769	0.00298227	Downregulated in SH
111	hg19	tRFs	chr6.tRNA9-ValCAC		hg19_tRNAs_chr6.tRNA128	GlyGCC	chr6GlyGCC-27870686-27870756	51722.3	23344.8	0.451349	-2.21558	-1.14769	0.00298227	Downregulated in SH
112	hg19	tRFs	chr5.tRNA12-ValAAC		hg19_tRNAs_chr6.tRNA133	ValCAC	chr6ValCAC-27696327-27696399	68.3203	30.8555	0.45163	-2.2142	-1.14679	0.00276154	Downregulated in SH
113	hg19	tRFs	chr1.tRNA86-ArgTCT		hg19_tRNAs_chr1.tRNA52	ProCGG	chr1ProCGG-167683962-167684033	6248.76	2823.06	0.451778	-2.21347	-1.14631	0.000283389	Downregulated in SH
114	hg19	tRFs	chr11.tRNA11-LysTTT		hg19_tRNAs_chr16.tRNA6	ProCGG	chr16ProCGG-3222049-3222120	6248.76	2823.06	0.451778	-2.21347	-1.14631	0.000283389	Downregulated in SH
115	hg19	tRFs	chr19.tRNA2-GlyTCC		hg19_tRNAs_chr17.tRNA37	ProCGG	chr17ProCGG-8126151-8126222	6248.76	2823.06	0.451778	-2.21347	-1.14631	0.000283389	Downregulated in SH
116	hg19	tRFs	chr17.tRNA10-GlyTCC		hg19_tRNAs_chr5.tRNA22	AspGTC	chr5AspGTC-141773988-141774059	206.609	96.8191	0.468611	-2.13397	-1.09354	0.000794326	Downregulated in SH
117	hg19	tRFs	chr2.tRNA3-AlaAGC		hg19_tRNAs_chr17.tRNA14	ThrCGT	chr17ThrCGT-29877093-29877164	518.697	243.758	0.469943	-2.12792	-1.08944	0.000888699	Downregulated in SH
118	hg19	tRFs	chr6.tRNA2-MetCAT		hg19_tRNAs_chr16.tRNA31	PseudoTGG	chr16PseudoTGG-3220961-3221031	31.3151	14.9817	0.478418	-2.09022	-1.06366	0.0177754	Downregulated in SH
119	hg19	tRFs	chr1.tRNA137-Pseudo???		hg19_tRNAs_chr6.tRNA68	AlaAGC	chr6AlaAGC-28687481-28687552	76.2653	37.3208	0.489355	-2.04351	-1.03105	0.0147824	Downregulated in SH
120	hg19	tRFs	chr1.tRNA136-AsnGTT		hg19_tRNAs_chr2.tRNA25	PseudoCTC	chr2PseudoCTC-71273488-71273560	217.765	116.067	0.532992	-1.8762	-0.907816	0.0121827	Downregulated in SH
121	hg19	tRFs	chr2.tRNA2-TyrGTA		hg19_tRNAs_chr17.tRNA29	CysGCA	chr17CysGCA-36989975-36990046	60.2699	32.9046	0.545954	-1.83165	-0.873147	0.0255459	Downregulated in SH
122	hg19	tRFs	chr17.tRNA7-SerGCT		hg19_tRNAs_chr6.tRNA125	ThrCGT	chr6ThrCGT-28456770-28456843	735.199	407.337	0.554049	-1.80489	-0.851914	0.00809474	Downregulated in SH
123	hg19	tRFs	chr1.tRNA23-PseudoCTG		hg19_tRNAs_chr1.tRNA111	HisGTG	chr1HisGTG-147774845-147774916	5251.33	2917.8	0.555631	-1.79976	-0.847801	0.00663424	Downregulated in SH
124	hg19	tRFs	chr6.tRNA134-LeuTAA		hg19_tRNAs_chr1.tRNA118	HisGTG	chr1HisGTG-145396881-145396952	5251.33	2917.8	0.555631	-1.79976	-0.847801	0.00663424	Downregulated in SH
125	hg19	tRFs	chr1.tRNA5-GluTTC		hg19_tRNAs_chr1.tRNA16	HisGTG	chr1HisGTG-146544773-146544844	5251.33	2917.8	0.555631	-1.79976	-0.847801	0.00663424	Downregulated in SH
126	hg19	tRFs	chr1.tRNA47-AsnGTT		hg19_tRNAs_chr1.tRNA21	HisGTG	chr1HisGTG-147753471-147753542	5251.33	2917.8	0.555631	-1.79976	-0.847801	0.00663424	Downregulated in SH
127	hg19	tRFs	chr6.tRNA24-AlaAGC		hg19_tRNAs_chr15.tRNA1	HisGTG	chr15HisGTG-45493349-45493420	5251.33	2917.8	0.555631	-1.79976	-0.847801	0.00663424	Downregulated in SH
128	hg19	tRFs	chr7.tRNA18-CysGCA		hg19_tRNAs_chr15.tRNA8	HisGTG	chr15HisGTG-45492611-45492682	5251.33	2917.8	0.555631	-1.79976	-0.847801	0.00663424	Downregulated in SH
129	hg19	tRFs	chr1.tRNA85-ValCAC		hg19_tRNAs_chr15.tRNA9	HisGTG	chr15HisGTG-45490804-45490875	5251.33	2917.8	0.555631	-1.79976	-0.847801	0.00663424	Downregulated in SH
130	hg19	tRFs	chr1.tRNA76-GlyTCC		hg19_tRNAs_chr6.tRNA33	HisGTG	chr6HisGTG-27125906-27125977	5251.33	2917.8	0.555631	-1.79976	-0.847801	0.00663424	Downregulated in SH
131	hg19	tRFs	chr6.tRNA15-TyrGTA		hg19_tRNAs_chr9.tRNA7	HisGTG	chr9HisGTG-14433938-14434009	5251.33	2917.8	0.555631	-1.79976	-0.847801	0.00663424	Downregulated in SH
132	hg19	tRFs	chr6.tRNA83-LeuTAA		hg19_tRNAs_chr14.tRNA3	ProTGG	chr14ProTGG-21101165-21101236	4934.93	2745.82	0.556404	-1.79725	-0.845794	0.00870997	Downregulated in SH
133	hg19	tRFs	chr17.tRNA28-CysGCA		hg19_tRNAs_chr18.tRNA4	LysCTT	chr18LysCTT-43669271-43669343	1282.78	736.035	0.573782	-1.74282	-0.801426	0.0129256	Downregulated in SH
134	hg19	tRFs	chr18.tRNA4-LysCTT		hg19_tRNAs_chr17.tRNA36	ThrAGT	chr17ThrAGT-8129553-8129626	648.76	375.22	0.578365	-1.72901	-0.789947	0.017086	Downregulated in SH
135	hg19	tRFs	chr6.tRNA154-IleAAT		hg19_tRNAs_chr17.tRNA8	ThrAGT	chr17ThrAGT-8090478-8090551	648.76	375.22	0.578365	-1.72901	-0.789947	0.017086	Downregulated in SH
136	hg19	tRFs	chr6.tRNA174-GlnTTG		hg19_tRNAs_chr19.tRNA4	ThrAGT	chr19ThrAGT-33667963-33668036	648.76	375.22	0.578365	-1.72901	-0.789947	0.017086	Downregulated in SH
137	hg19	tRFs	chr1.tRNA9-ArgTCT		hg19_tRNAs_chr6.tRNA121	ThrCGT	chr6ThrCGT-28615984-28616057	779.092	450.913	0.578768	-1.72781	-0.788944	0.0139052	Downregulated in SH
138	hg19	tRFs	chr5.tRNA2-ValCAC		hg19_tRNAs_chr6.tRNA112	PheGAA	chr6PheGAA-28731374-28731447	595.037	348.736	0.586074	-1.70627	-0.770844	0.0164512	Downregulated in SH
139	hg19	tRFs	chr8.tRNA11-SerAGA		hg19_tRNAs_chr6.tRNA69	ThrAGT	chr6ThrAGT-28693795-28693868	611.283	360.108	0.589102	-1.6975	-0.763411	0.0247903	Downregulated in SH
140	hg19	tRFs	chr1.tRNA125-PseudoGTT		hg19_tRNAs_chr6.tRNA127	ThrTGT	chr6ThrTGT-28442329-28442402	626.577	371.562	0.593003	-1.68633	-0.753889	0.0252629	Downregulated in SH
141	hg19	tRFs	chr6.tRNA43-SerGCT		hg19_tRNAs_chr6.tRNA34	ThrAGT	chr6ThrAGT-27130050-27130123	630.214	379.283	0.601833	-1.66159	-0.732566	0.0280761	Downregulated in SH
142	hg19	tRFs	chr6.tRNA103-PheGAA		hg19_tRNAs_chr17.tRNA40	ThrAGT	chr17ThrAGT-8042770-8042843	614.716	371.009	0.603545	-1.65688	-0.728467	0.0272744	Downregulated in SH
143	hg19	tRFs	chr5.tRNA18-ValCAC		hg19_tRNAs_chr6.tRNA60	ThrAGT	chr6ThrAGT-27694473-27694546	582.296	351.631	0.603869	-1.65599	-0.727691	0.029733	Downregulated in SH
144	hg19	tRFs	chr6.tRNA108-AlaAGC		hg19_tRNAs_chr1.tRNA135	AsnGTT	chr1AsnGTT-16858893-16858966	123.676	76.0258	0.614718	-1.62676	-0.702003	0.0412489	Downregulated in SH
145	hg19	tRFs	chr19.tRNA8-SeCTCA		hg19_tRNAs_chr1.tRNA6	AsnGTT	chr1AsnGTT-17201958-17202031	123.676	76.0258	0.614718	-1.62676	-0.702003	0.0412489	Downregulated in SH
146	hg19	tRFs	chr12.tRNA8-AlaTGC		hg19_tRNAs_chr6.tRNA135	ThrAGT	chr6ThrAGT-27652474-27652547	638.424	394.868	0.618505	-1.6168	-0.693143	0.0394241	Downregulated in SH
147	hg19	tRFs	chr11.tRNA1-LeuCAA		hg19_tRNAs_chr6.tRNA167	ThrAGT	chr6ThrAGT-26533145-26533218	638.424	394.868	0.618505	-1.6168	-0.693143	0.0394241	Downregulated in SH
148	hg19	tRFs	chr6.tRNA65-AlaAGC		hg19_tRNAs_chr6.tRNA165	IleAAT	chr6IleAAT-26721221-26721294	1332.56	2121.98	1.59241	1.59241	0.671211	0.0275782	Upregulated in SH
149	hg19	tRFs	chr1.tRNA134-GluTTC		hg19_tRNAs_chr6.tRNA28	IleAAT	chr6IleAAT-26780832-26780905	1332.56	2121.98	1.59241	1.59241	0.671211	0.0275782	Upregulated in SH
150	hg19	tRFs	chr6.tRNA88-PseudoGAA		hg19_tRNAs_chr7.tRNA3	ArgCCT	chr7ArgCCT-139025446-139025518	1169.69	1892.8	1.6182	1.6182	0.694393	0.0382744	Upregulated in SH
151	hg19	tRFs	chr13.tRNA3-GluTTC		hg19_tRNAs_chr14.tRNA10	IleAAT	chr14IleAAT-102783429-102783502	1638.37	2680.22	1.63591	1.63591	0.710096	0.0210613	Upregulated in SH
152	hg19	tRFs	chr14.tRNA16-TyrGTA		hg19_tRNAs_chr17.tRNA9	IleAAT	chr17IleAAT-8090911-8090984	1638.37	2680.22	1.63591	1.63591	0.710096	0.0210613	Upregulated in SH
153	hg19	tRFs	chr16.tRNA11-ProAGG		hg19_tRNAs_chr6.tRNA11	IleAAT	chr6IleAAT-26554350-26554423	1638.37	2680.22	1.63591	1.63591	0.710096	0.0210613	Upregulated in SH
154	hg19	tRFs	chr6.tRNA129-MetCAT		hg19_tRNAs_chr6.tRNA154	IleAAT	chr6IleAAT-27242990-27243063	1638.37	2680.22	1.63591	1.63591	0.710096	0.0210613	Upregulated in SH
155	hg19	tRFs	chr6.tRNA45-AspGTC		hg19_tRNAs_chr6.tRNA158	IleAAT	chr6IleAAT-27144994-27145067	1638.37	2680.22	1.63591	1.63591	0.710096	0.0210613	Upregulated in SH
156	hg19	tRFs	chr1.tRNA32-MetCAT		hg19_tRNAs_chr6.tRNA130	GlnTTG	chr6GlnTTG-27763640-27763711	15089.6	24896.7	1.64993	1.64993	0.722402	0.0293151	Upregulated in SH
157	hg19	tRFs	chr7.tRNA19-CysGCA		hg19_tRNAs_chr6.tRNA173	GlnTTG	chr6GlnTTG-26311975-26312046	15089.6	24896.7	1.64993	1.64993	0.722402	0.0293151	Upregulated in SH
158	hg19	tRFs	chr1.tRNA119-LysCTT		hg19_tRNAs_chr6.tRNA174	GlnTTG	chr6GlnTTG-26311424-26311495	15089.6	24896.7	1.64993	1.64993	0.722402	0.0293151	Upregulated in SH
159	hg19	tRFs	chr6.tRNA167-ThrAGT		hg19_tRNAs_chr17.tRNA16	GlnTTG	chr17GlnTTG-47269890-47269961	15049.5	25180	1.67314	1.67314	0.742559	0.0246783	Upregulated in SH
160	hg19	tRFs	chr1.tRNA24-AsnGTT		hg19_tRNAs_chr17.tRNA42	LeuTAG	chr17LeuTAG-8023632-8023713	1121.53	1876.69	1.67333	1.67333	0.74272	0.0355482	Upregulated in SH
161	hg19	tRFs	chr6.tRNA57-IleAAT		hg19_tRNAs_chr6.tRNA65	AlaAGC	chr6AlaAGC-28574933-28575004	137.63	234.37	1.70291	1.70291	0.767998	0.0226484	Upregulated in SH
162	hg19	tRFs	chr2.tRNA6-GluTTC		hg19_tRNAs_chr6.tRNA145	SerAGA	chr6SerAGA-27521192-27521273	19.8102	33.9208	1.71229	1.71229	0.775928	0.0432384	Upregulated in SH
163	hg19	tRFs	chr15.tRNA9-HisGTG		hg19_tRNAs_chr1.tRNA55	LysTTT	chr1LysTTT-204476158-204476230	264.457	466.659	1.76459	1.76459	0.819335	0.0277277	Upregulated in SH
164	hg19	tRFs	chr5.tRNA17-PseudoAAG		hg19_tRNAs_chr17.tRNA19	ArgTCG	chr17ArgTCG-73031208-73031280	1734.52	3068.12	1.76886	1.76886	0.822817	0.010157	Upregulated in SH
165	hg19	tRFs	chr1.tRNA45-GlyTCC		hg19_tRNAs_chr6.tRNA120	AlaAGC	chr6AlaAGC-28626014-28626085	65.094	115.736	1.77798	1.77798	0.830239	0.0207649	Upregulated in SH
166	hg19	tRFs	chr22.tRNA1-SeCTCA		hg19_tRNAs_chr6.tRNA163	IleAAT	chr6IleAAT-26745255-26745328	372.788	673.518	1.80671	1.80671	0.853364	0.00801829	Upregulated in SH
167	hg19	tRFs	chr6.tRNA163-IleAAT		hg19_tRNAs_chr6.tRNA57	IleAAT	chr6IleAAT-27636362-27636435	1394.33	2551.94	1.83023	1.83023	0.872021	0.00440493	Upregulated in SH
168	hg19	tRFs	chr6.tRNA135-ThrAGT		hg19_tRNAs_chr1.tRNA117	GlyTCC	chr1GlyTCC-161409961-161410032	4793.87	8852.65	1.84666	1.84666	0.884918	0.0069477	Upregulated in SH
169	hg19	tRFs	chr7.tRNA8-CysGCA		hg19_tRNAs_chr1.tRNA45	GlyTCC	chr1GlyTCC-145397864-145397935	4793.87	8852.65	1.84666	1.84666	0.884918	0.0069477	Upregulated in SH
170	hg19	tRFs	chr1.tRNA60-PseudoTAA		hg19_tRNAs_chr1.tRNA70	GlyTCC	chr1GlyTCC-161417375-161417446	4793.87	8852.65	1.84666	1.84666	0.884918	0.0069477	Upregulated in SH
171	hg19	tRFs	chr6.tRNA104-AlaTGC		hg19_tRNAs_chr1.tRNA73	GlyTCC	chr1GlyTCC-161424756-161424827	4793.87	8852.65	1.84666	1.84666	0.884918	0.0069477	Upregulated in SH
172	hg19	tRFs	chr6.tRNA33-HisGTG		hg19_tRNAs_chr1.tRNA76	GlyTCC	chr1GlyTCC-161432166-161432237	4793.87	8852.65	1.84666	1.84666	0.884918	0.0069477	Upregulated in SH
173	hg19	tRFs	chr1.tRNA107-AsnGTT		hg19_tRNAs_chr1.tRNA79	GlyTCC	chr1GlyTCC-161439547-161439618	4793.87	8852.65	1.84666	1.84666	0.884918	0.0069477	Upregulated in SH
174	hg19	tRFs	chr1.tRNA72-AspGTC		hg19_tRNAs_chr1.tRNA23	PseudoCTG	chr1PseudoCTG-147825689-147825760	51.2269	95.6902	1.86797	1.86797	0.901471	0.0181295	Upregulated in SH
175	hg19	tRFs	chr6.tRNA168-TrpCCA		hg19_tRNAs_chr17.tRNA35	SerAGA	chr17SerAGA-8129928-8130009	91.8448	172.578	1.87901	1.87901	0.909975	0.00554756	Upregulated in SH
176	hg19	tRFs	chr1.tRNA66-LeuCAA		hg19_tRNAs_chr6.tRNA44	SerAGA	chr6SerAGA-27446591-27446672	91.8448	172.578	1.87901	1.87901	0.909975	0.00554756	Upregulated in SH
177	hg19	tRFs	chr12.tRNA2-SerCGA		hg19_tRNAs_chr6.tRNA46	SerAGA	chr6SerAGA-27463593-27463674	91.8448	172.578	1.87901	1.87901	0.909975	0.00554756	Upregulated in SH
178	hg19	tRFs	chr1.tRNA58-LeuCAA		hg19_tRNAs_chr6.tRNA47	SerAGA	chr6SerAGA-27470818-27470899	91.8448	172.578	1.87901	1.87901	0.909975	0.00554756	Upregulated in SH
179	hg19	tRFs	chr6.tRNA101-AlaAGC		hg19_tRNAs_chr6.tRNA5	SerAGA	chr6SerAGA-26327817-26327898	91.8448	172.578	1.87901	1.87901	0.909975	0.00554756	Upregulated in SH
180	hg19	tRFs	chr1.tRNA34-LeuCAG		hg19_tRNAs_chr8.tRNA11	SerAGA	chr8SerAGA-96281885-96281966	91.8448	172.578	1.87901	1.87901	0.909975	0.00554756	Upregulated in SH
181	hg19	tRFs	chr3.tRNA6-CysGCA		hg19_tRNAs_chr6.tRNA172	SerTGA	chr6SerTGA-26312824-26312905	94.7556	179.705	1.89651	1.89651	0.923346	0.0051678	Upregulated in SH
182	hg19	tRFs	chr6.tRNA106-PheGAA		hg19_tRNAs_chr5.tRNA13	ThrTGT	chr5ThrTGT-180618687-180618758	186.705	354.148	1.89683	1.89683	0.923592	0.00529577	Upregulated in SH
183	hg19	tRFs	chr1.tRNA128-LysCTT		hg19_tRNAs_chr17.tRNA10	GlyTCC	chr17GlyTCC-8124866-8124937	4742.28	9132.35	1.92573	1.92573	0.945404	0.00390949	Upregulated in SH
184	hg19	tRFs	chr1.tRNA8-PseudoCTT		hg19_tRNAs_chr5.tRNA16	LeuAAG	chr5LeuAAG-180601044-180601125	814.023	1567.77	1.92595	1.92595	0.945573	0.00617333	Upregulated in SH
185	hg19	tRFs	chr1.tRNA70-GlyTCC		hg19_tRNAs_chr5.tRNA19	LeuAAG	chr5LeuAAG-180614701-180614782	814.023	1567.77	1.92595	1.92595	0.945573	0.00617333	Upregulated in SH
186	hg19	tRFs	chr6.tRNA68-AlaAGC		hg19_tRNAs_chr5.tRNA3	LeuAAG	chr6LeuAAG-28911399-28911480	814.023	1567.77	1.92595	1.92595	0.945573	0.00617333	Upregulated in SH
187	hg19	tRFs	chr17.tRNA30-CysGCA		hg19_tRNAs_chr19.tRNA2	GlyTCC	chr19GlyTCC-4724082-4724153	4740.82	9201.22	1.94085	1.94085	0.956688	0.00347011	Upregulated in SH
188	hg19	tRFs	chr6.tRNA152-ValCAC		hg19_tRNAs_chr6.tRNA80	IleAAT	chr6IleAAT-58149254-58149327	923.604	1793.27	1.9416	1.9416	0.957249	0.00336848	Upregulated in SH
189	hg19	tRFs	chr14.tRNA19-TyrGTA		hg19_tRNAs_chr1.tRNA32	iMetCAT	chr1MetCAT-153643726-153643797	3028.51	5909.55	1.95131	1.95131	0.964442	0.00199049	Upregulated in SH
190	hg19	tRFs	chr16.tRNA6-ProCGG		hg19_tRNAs_chr17.tRNA20	iMetCAT	chr17MetCAT-80452597-80452668	3028.51	5909.55	1.95131	1.95131	0.964442	0.00199049	Upregulated in SH
191	hg19	tRFs	chr16.tRNA26-LeuCAG		hg19_tRNAs_chr6.tRNA129	iMetCAT	chr6MetCAT-27870271-27870342	3028.51	5909.55	1.95131	1.95131	0.964442	0.00199049	Upregulated in SH
192	hg19	tRFs	chr6.tRNA113-AlaTGC		hg19_tRNAs_chr6.tRNA142	iMetCAT	chr6MetCAT-27560600-27560671	3028.51	5909.55	1.95131	1.95131	0.964442	0.00199049	Upregulated in SH
193	hg19	tRFs	chr1.tRNA124-AsnGTT		hg19_tRNAs_chr6.tRNA150	iMetCAT	chr6MetCAT-27300764-27300835	3028.51	5909.55	1.95131	1.95131	0.964442	0.00199049	Upregulated in SH
194	hg19	tRFs	chr1.tRNA111-HisGTG		hg19_tRNAs_chr6.tRNA169	iMetCAT	chr6MetCAT-26330529-26330600	3028.51	5909.55	1.95131	1.95131	0.964442	0.00199049	Upregulated in SH
195	hg19	tRFs	chr19.tRNA6-LysCTT		hg19_tRNAs_chr6.tRNA171	iMetCAT	chr6MetCAT-26313352-26313423	3028.51	5909.55	1.95131	1.95131	0.964442	0.00199049	Upregulated in SH
196	hg19	tRFs	chr11.tRNA12-ProTGG		hg19_tRNAs_chr6.tRNA2	iMetCAT	chr6MetCAT-26286754-26286825	3028.51	5909.55	1.95131	1.95131	0.964442	0.00199049	Upregulated in SH
197	hg19	tRFs	chr11.tRNA13-PheGAA		hg19_tRNAs_chr16.tRNA23	LysTTT	chr16LysTTT-73512216-73512288	500.39	991.448	1.98135	1.98135	0.986485	0.002808	Upregulated in SH
198	hg19	tRFs	chr1.tRNA54-LysTTT		hg19_tRNAs_chr6.tRNA66	AlaTGC	chr6AlaTGC-28611222-28611293	1124.11	2252.54	2.00385	2.00385	1.00277	0.0112913	Upregulated in SH
199	hg19	tRFs	chr6.tRNA102-AlaAGC		hg19_tRNAs_chr19.tRNA13	ValCAC	chr19ValCAC-4724647-4724719	6313.32	12677.9	2.00811	2.00811	1.00584	0.00144612	Upregulated in SH
200	hg19	tRFs	chr6.tRNA158-IleAAT		hg19_tRNAs_chr1.tRNA5	GluTTC	chr1GluTTC-17199078-17199149	666.163	1361.51	2.04381	2.04381	1.03126	0.000820094	Upregulated in SH
201	hg19	tRFs	chr18.tRNA3-PseudoTCC		hg19_tRNAs_chr12.tRNA13	AlaTGC	chr12AlaTGC-125406301-125406372	1321.39	2723.57	2.06115	2.06115	1.04345	0.00425535	Upregulated in SH
202	hg19	tRFs	chr4.tRNA5-PseudoTTA		hg19_tRNAs_chr5.tRNA8	AlaTGC	chr5AlaTGC-180633868-180633939	1321.39	2723.57	2.06115	2.06115	1.04345	0.00425535	Upregulated in SH
203	hg19	tRFs	chr5.tRNA6-ValCAC		hg19_tRNAs_chr11.tRNA11	LysTTT	chr11LysTTT-122430655-122430727	510.001	1058.89	2.07625	2.07625	1.05398	0.0013764	Upregulated in SH
204	hg19	tRFs	chr3.tRNA7-CysGCA		hg19_tRNAs_chr14.tRNA12	PseudoTTT	chr14PseudoTTT-74055535-74055596	476.703	999.596	2.09689	2.09689	1.06825	0.00155374	Upregulated in SH
205	hg19	tRFs	chr11.tRNA9-ProAGG		hg19_tRNAs_chr6.tRNA10	AlaCGC	chr6AlaCGC-26553731-26553802	1025.84	2165.9	2.11134	2.11134	1.07816	0.00702053	Upregulated in SH
206	hg19	tRFs	chr3.tRNA10-PseudoCTC		hg19_tRNAs_chr6.tRNA119	AlaCGC	chr6AlaCGC-28641613-28641684	968.033	2107.67	2.17728	2.17728	1.12252	0.00431803	Upregulated in SH
207	hg19	tRFs	chr1.tRNA28-GlnCTG		hg19_tRNAs_chr3.tRNA11	ArgACG	chr3ArgACG-45730491-45730563	579.396	1261.86	2.17789	2.17789	1.12293	0.000814084	Upregulated in SH
208	hg19	tRFs	chr1.tRNA75-AspGTC		hg19_tRNAs_chr6.tRNA138	ArgACG	chr6ArgACG-27638344-27638416	579.396	1261.86	2.17789	2.17789	1.12293	0.000814084	Upregulated in SH
209	hg19	tRFs	chr5.tRNA22-AspGTC		hg19_tRNAs_chr6.tRNA156	ArgACG	chr6ArgACG-27181623-27181695	579.396	1261.86	2.17789	2.17789	1.12293	0.000814084	Upregulated in SH
210	hg19	tRFs	chr17.tRNA42-LeuTAG		hg19_tRNAs_chr6.tRNA36	ArgACG	chr6ArgACG-27182952-27183024	579.396	1261.86	2.17789	2.17789	1.12293	0.000814084	Upregulated in SH
211	hg19	tRFs	chr17.tRNA9-IleAAT		hg19_tRNAs_chr6.tRNA61	iMetCAT	chr6MetCAT-27745664-27745735	2538.15	5550.63	2.18689	2.18689	1.12888	0.000422636	Upregulated in SH
212	hg19	tRFs	chr7.tRNA21-CysGCA		hg19_tRNAs_chr6.tRNA104	AlaTGC	chr6AlaTGC-28785012-28785083	95.6779	209.751	2.19226	2.19226	1.13242	0.000743259	Upregulated in SH
213	hg19	tRFs	chr5.tRNA11-LysCTT		hg19_tRNAs_chr11.tRNA17	ValTAC	chr11ValTAC-59318102-59318174	2996.37	6576.31	2.19476	2.19476	1.13406	0.000410721	Upregulated in SH
214	hg19	tRFs	chr6.tRNA72-PheGAA		hg19_tRNAs_chrX.tRNA4	ValTAC	chrXValTAC-18693029-18693101	2996.37	6576.31	2.19476	2.19476	1.13406	0.000410721	Upregulated in SH
215	hg19	tRFs	chr16.tRNA24-GlyGCC		hg19_tRNAs_chr16.tRNA5	LysCTT	chr16LysCTT-3214939-3215011	73.2652	160.804	2.19483	2.19483	1.13411	0.00766508	Upregulated in SH
216	hg19	tRFs	chr9.tRNA2-ArgTCG		hg19_tRNAs_chr6.tRNA107	AlaTGC	chr6AlaTGC-28770577-28770647	69.1851	152.05	2.19773	2.19773	1.13601	0.00142838	Upregulated in SH
217	hg19	tRFs	chr1.tRNA91-PseudoCCC		hg19_tRNAs_chr13.tRNA5	GluTTC	chr13GluTTC-41634874-41634945	12965.9	28843	2.22452	2.22452	1.15349	0.000791451	Upregulated in SH
218	hg19	tRFs	chr2.tRNA19-GlyGCC		hg19_tRNAs_chr2.tRNA20	GluTTC	chr2GluTTC-131094701-131094772	12965.9	28843	2.22452	2.22452	1.15349	0.000791451	Upregulated in SH
219	hg19	tRFs	chr6.tRNA46-SerAGA		hg19_tRNAs_chr6.tRNA85	PseudoTTC	chr1PseudoTTC-149161628-149161699	16.2619	36.2587	2.22967	2.22967	1.15683	0.0028456	Upregulated in SH
220	hg19	tRFs	chr6.tRNA155-LeuTAA		hg19_tRNAs_chr1.tRNA82	GlyTCC	chr1GlyTCC-161500903-161500974	2739.72	6136.6	2.23986	2.23986	1.16341	0.000385586	Upregulated in SH
221	hg19	tRFs	chr3.tRNA12-PseudoGCA		hg19_tRNAs_chr14.tRNA1	LeuAAG	chr5LeuAAG-180524474-180524555	1580.52	3632.2	2.29811	2.29811	1.20045	0.000329318	Upregulated in SH
222	hg19	tRFs	chr16.tRNA30-LysCTT		hg19_tRNAs_chr16.tRNA16	LeuAAG	chr5LeuAAG-180528840-180528921	1580.52	3632.2	2.29811	2.29811	1.20045	0.000329318	Upregulated in SH
223	hg19	tRFs	chr2.tRNA27-GlyCCC		hg19_tRNAs_chr5.tRNA7	LeuAAG	chr14LeuAAG-21078291-21078372	1580.52	3632.2	2.29811	2.29811	1.20045	0.000329318	Upregulated in SH
224	hg19	tRFs	chr2.tRNA13-AlaCGC		hg19_tRNAs_chr6.tRNA98	LeuAAG	chr6LeuAAG-28446400-28446481	1580.52	3632.2	2.29811	2.29811	1.20045	0.000329318	Upregulated in SH
225	hg19	tRFs	chr6.tRNA11-IleAAT		hg19_tRNAs_chr15.tRNA4	ArgTCG	chr15ArgTCG-89878304-89878376	1229.62	2881.46	2.34338	2.34338	1.22859	0.000220167	Upregulated in SH
226	hg19	tRFs	chr1.tRNA41-GlyGCC		hg19_tRNAs_chr6.tRNA75	MetCAT	chr6MetCAT-28912352-28912424	3788.94	8900.53	2.34908	2.34908	1.2321	0.000237434	Upregulated in SH
227	hg19	tRFs	chr1.tRNA101-AsnGTT		hg19_tRNAs_chr6.tRNA97	MetCAT	chr6MetCAT-28921042-28921114	3788.94	8900.53	2.34908	2.34908	1.2321	0.000237434	Upregulated in SH
228	hg19	tRFs	chr19.tRNA14-PheGAA		hg19_tRNAs_chr16.tRNA1	ArgCCG	chr6ArgCCG-28710729-28710801	1959.67	4623.76	2.35947	2.35947	1.23846	0.000143139	Upregulated in SH
229	hg19	tRFs	chr14.tRNA12-PseudoTTT		hg19_tRNAs_chr6.tRNA114	ArgCCG	chr6ArgCCG-28849165-28849237	1959.67	4623.76	2.35947	2.35947	1.23846	0.000143139	Upregulated in SH
230	hg19	tRFs	chr16.tRNA16-LeuAAG		hg19_tRNAs_chr6.tRNA73	ArgCCG	chr16ArgCCG-3200675-3200747	1959.67	4623.76	2.35947	2.35947	1.23846	0.000143139	Upregulated in SH
231	hg19	tRFs	chr6.tRNA73-ArgCCG		hg19_tRNAs_chr16.tRNA20	MetCAT	chr16MetCAT-71460396-71460468	3438.33	8219.61	2.39058	2.39058	1.25736	0.000171994	Upregulated in SH
232	hg19	tRFs	chr6.tRNA164-MetCAT		hg19_tRNAs_chr6.tRNA162	MetCAT	chr6MetCAT-26758550-26758622	3438.33	8219.9	2.39067	2.39067	1.25741	0.000171885	Upregulated in SH
233	hg19	tRFs	chr1.tRNA106-HisGTG		hg19_tRNAs_chr6.tRNA164	MetCAT	chr6MetCAT-26735574-26735646	3438.33	8219.9	2.39067	2.39067	1.25741	0.000171885	Upregulated in SH
234	hg19	tRFs	chrX.tRNA5-IleGAT		hg19_tRNAs_chr6.tRNA27	MetCAT	chr6MetCAT-26766444-26766516	3438.33	8219.9	2.39067	2.39067	1.25741	0.000171885	Upregulated in SH
235	hg19	tRFs	chr1.tRNA7-AsnGTT		hg19_tRNAs_chr6.tRNA21	MetCAT	chr16MetCAT-87417628-87417700	3403.35	8177.77	2.40285	2.40285	1.26475	0.000156618	Upregulated in SH
236	hg19	tRFs	chr6.tRNA74-LeuCAA		hg19_tRNAs_chr6.tRNA78	LeuAAG	chr6LeuAAG-28956779-28956860	1271.94	3065.08	2.40976	2.40976	1.26889	0.000122157	Upregulated in SH
237	hg19	tRFs	chr6.tRNA53-LysTTT		hg19_tRNAs_chr1.tRNA134	GluTTC	chr1GluTTC-16861774-16861845	1318.66	3185.73	2.41589	2.41589	1.27255	3.9057e-05	Upregulated in SH
238	hg19	tRFs	chr14.tRNA5-TyrGTA		hg19_tRNAs_chr1.tRNA84	GluTTC	chr1GluTTC-161391883-161391954	1318.66	3185.73	2.41589	2.41589	1.27255	3.9057e-05	Upregulated in SH
239	hg19	tRFs	chr6.tRNA105-AlaAGC		hg19_tRNAs_chr11.tRNA16	ValTAC	chr11ValTAC-59318460-59318532	2692.61	6514.19	2.41929	2.41929	1.27458	9.46087e-05	Upregulated in SH
240	hg19	tRFs	chr1.tRNA38-LeuCAG		hg19_tRNAs_chr1.tRNA105	PseudoTTC	chr1PseudoTTC-149161628-149161699	170.748	413.833	2.42365	2.42365	1.27718	0.00530147	Upregulated in SH
241	hg19	tRFs	chr5.tRNA4-ValAAC		hg19_tRNAs_chr13.tRNA4	GluCTC	chr13GluCTC-42030061-42030132	170.451	413.593	2.42646	2.42646	1.27885	0.00529485	Upregulated in SH
242	hg19	tRFs	chr1.tRNA74-GluCTC		hg19_tRNAs_chr17.tRNA4	ArgTCT	chr17ArgTCT-8024243-8024330	294.893	723.105	2.45209	2.45209	1.29401	5.06848e-05	Upregulated in SH
243	hg19	tRFs	chr1.tRNA4-GlyCCC		hg19_tRNAs_chr14.tRNA2	LeuTAG	chr14LeuTAG-21093529-21093610	1238.35	3051.52	2.46418	2.46418	1.30111	9.62483e-05	Upregulated in SH
244	hg19	tRFs	chr16.tRNA8-ProTGG		hg19_tRNAs_chr6.tRNA103	PheGAA	chr6PheGAA-28791093-28791166	190.574	476.059	2.49803	2.49803	1.32079	7.04998e-05	Upregulated in SH
245	hg19	tRFs	chr6.tRNA151-ThrCGT		hg19_tRNAs_chr6.tRNA126	LeuAAG	chr16LeuAAG-22308461-22308542	1113.83	2822.53	2.53407	2.53407	1.34146	5.31557e-05	Upregulated in SH
246	hg19	tRFs	chr16.tRNA23-LysTTT		hg19_tRNAs_chr6.tRNA157	ValCAC	chr6ValCAC-27173867-27173939	4322.69	10967.8	2.53726	2.53726	1.34327	3.55853e-05	Upregulated in SH
247	hg19	tRFs	chr6.tRNA127-ThrTGT		hg19_tRNAs_chr6.tRNA50	SerAGA	chr6SerAGA-27499987-27500068	60.3084	154.246	2.55763	2.55763	1.35481	5.64925e-05	Upregulated in SH
248	hg19	tRFs	chr6.tRNA37-ValAAC		hg19_tRNAs_chr10.tRNA6	ValTAC	chr10ValTAC-5895674-5895746	1267.66	3420.62	2.69837	2.69837	1.43209	0.000102638	Upregulated in SH
249	hg19	tRFs	chr1.tRNA82-GlyTCC		hg19_tRNAs_chr6.tRNA37	ValAAC	chr6ValAAC-27203288-27203360	1426.35	3859.2	2.70566	2.70566	1.43598	1.15166e-05	Upregulated in SH
250	hg19	tRFs	chr16.tRNA15-ThrCGT		hg19_tRNAs_chr11.tRNA3	ArgTCT	chr11ArgTCT-59318767-59318852	274.776	743.685	2.70652	2.70652	1.43644	7.56975e-06	Upregulated in SH
251	hg19	tRFs	chr7.tRNA16-CysGCA		hg19_tRNAs_chr9.tRNA4	ArgTCT	chr9ArgTCT-131102355-131102445	273.858	742.813	2.7124	2.7124	1.43957	7.3681e-06	Upregulated in SH
252	hg19	tRFs	chr6.tRNA81-LeuTAA		hg19_tRNAs_chr5.tRNA17	PseudoAAG	chr5PseudoAAG-180591572-180591636	11.3358	31.0159	2.7361	2.7361	1.45212	0.000977481	Upregulated in SH
253	hg19	tRFs	chr16.tRNA19-GlyGCC		hg19_tRNAs_chr11.tRNA1	LeuCAA	chr11LeuCAA-9296790-9296863	6.17344	16.9606	2.74736	2.74736	1.45804	0.0124218	Upregulated in SH
254	hg19	tRFs	chr17.tRNA2-LysTTT		hg19_tRNAs_chr6.tRNA52	ArgTCT	chr6ArgTCT-27529963-27530049	252.252	703.254	2.7879	2.7879	1.47918	5.04729e-06	Upregulated in SH
255	hg19	tRFs	chr17.tRNA26-CysGCA		hg19_tRNAs_chr1.tRNA100	PseudoGAA	chr1PseudoGAA-149287359-149287430	624.519	1742.81	2.79065	2.79065	1.4806	2.94852e-06	Upregulated in SH
256	hg19	tRFs	chr6.tRNA75-MetCAT		hg19_tRNAs_chr1.tRNA92	PseudoGAA	chr1PseudoGAA-149672905-149672976	624.234	1742.46	2.79137	2.79137	1.48097	2.9241e-06	Upregulated in SH
257	hg19	tRFs	chr6.tRNA38-IleAAT		hg19_tRNAs_chr22.tRNA1	SeCTCA	chr22SeCTCA-44546537-44546622	101.18	291.05	2.87654	2.87654	1.52433	0.00024825	Upregulated in SH
258	hg19	tRFs	chr6.tRNA1-GlnCTG		hg19_tRNAs_chr12.tRNA6	TrpCCA	chr12TrpCCA-98898030-98898101	476.317	1484.44	3.11649	3.11649	1.63992	9.52701e-07	Upregulated in SH
259	hg19	tRFs	chr14.tRNA20-ThrTGT		hg19_tRNAs_chr6.tRNA84	GlnTTG	chr6GlnTTG-145503859-145503930	448.587	1406.23	3.1348	3.1348	1.64837	7.15951e-07	Upregulated in SH
260	hg19	tRFs	chr20.tRNA6-LeuAAG		hg19_tRNAs_chr2.tRNA24	PseudoCTC	chr2PseudoCTC-96217194-96217265	5.3877	17.8082	3.30534	3.30534	1.7248	0.00124468	Upregulated in SH
261	hg19	tRFs	chr1.tRNA56-ThrTGT		hg19_tRNAs_chr19.tRNA8	SeCTCA	chr19SeCTCA-45981860-45981945	487.346	1711.64	3.51217	3.51217	1.81236	1.55982e-07	Upregulated in SH
262	hg19	tRFs	chr1.tRNA68-GlyGCC		hg19_tRNAs_chr6.tRNA71	LysTTT	chr6LysTTT-28715521-28715593	22.3642	88.1433	3.94126	3.94126	1.97866	7.45681e-07	Upregulated in SH
263	hg19	tRFs	chr6.tRNA147-SerAGA		hg19_tRNAs_chr1.tRNA9	ArgTCT	chr1ArgTCT-94313129-94313213	708.82	2870.99	4.05038	4.05038	2.01806	3.26659e-10	Upregulated in SH
264	hg19	tRFs	chr7.tRNA5-CysGCA		hg19_tRNAs_chr17.tRNA12	TrpCCA	chr17TrpCCA-19411494-19411565	686.446	2868.62	4.17894	4.17894	2.06314	8.34229e-10	Upregulated in SH
265	hg19	tRFs	chr14.tRNA23-ProAGG		hg19_tRNAs_chr1.tRNA64	GluTTC	chr1GluTTC-172157539-172157607	4.15219	18.0071	4.33677	4.33677	2.11662	0.000293691	Upregulated in SH
266	hg19	tRFs	chr6.tRNA27-MetCAT		hg19_tRNAs_chr17.tRNA6	TrpCCA	chr17TrpCCA-8089676-8089747	517.696	2373.63	4.58499	4.58499	2.19692	6.65331e-11	Upregulated in SH
267	hg19	tRFs	chr6.tRNA138-ArgACG		hg19_tRNAs_chr6.tRNA168	TrpCCA	chr6TrpCCA-26331672-26331743	517.696	2373.63	4.58499	4.58499	2.19692	6.65331e-11	Upregulated in SH
268	hg19	tRFs	chr6.tRNA51-SerTGA		hg19_tRNAs_chr6.tRNA170	TrpCCA	chr6TrpCCA-26319330-26319401	517.696	2373.63	4.58499	4.58499	2.19692	6.65331e-11	Upregulated in SH
269	hg19	tRFs	chr2.tRNA25-PseudoCTC		hg19_tRNAs_chr17.tRNA39	TrpCCA	chr17TrpCCA-8124187-8124258	511.902	2370.71	4.63117	4.63117	2.21138	5.40021e-11	Upregulated in SH
270	hg19	tRFs	chr1.tRNA22-GlnCTG		hg19_tRNAs_chr7.tRNA1	TrpCCA	chr7TrpCCA-99067307-99067378	483.844	2336.37	4.82876	4.82876	2.27165	1.80928e-11	Upregulated in SH
271	hg19	tRFs	chr1.tRNA133-GlyCCC		hg19_tRNAs_chr6.tRNA41	PseudoACT	chr6PseudoACT-27261671-27261744	2.99875	14.8321	4.94608	4.94608	2.30628	0.000245673	Upregulated in SH
272	hg19	tRFs	chr17.tRNA6-TrpCCA		hg19_tRNAs_chr6.tRNA134	LeuTAA	chr6LeuTAA-27688898-27688980	24.599	122.447	4.97771	4.97771	2.31548	1.93093e-10	Upregulated in SH
273	hg19	tRFs	chr9.tRNA6-AspGTC		hg19_tRNAs_chr12.tRNA1	LysTTT	chr12LysTTT-27843306-27843378	47.6777	260.831	5.47072	5.47072	2.45173	0.000116817	Upregulated in SH
274	hg19	tRFs	chr1.tRNA117-GlyTCC		hg19_tRNAs_chr2.tRNA6	GluTTC	chr2GluTTC-75124046-75124114	2.07066	11.3337	5.47347	5.47347	2.45245	0.000780716	Upregulated in SH
275	hg19	tRFs	chr6.tRNA6-ArgACG		hg19_tRNAs_chr6.tRNA53	LysTTT	chr6LysTTT-27543846-27543918	2.70223	16.3232	6.04064	6.04064	2.5947	2.2824e-05	Upregulated in SH
276	hg19	tRFs	chr6.tRNA119-AlaCGC
277	hg19	tRFs	chr15.tRNA10-SerGCT
278	hg19	tRFs	chr17.tRNA12-TrpCCA
279	hg19	tRFs	chr14.tRNA9-AlaAGC
280	hg19	tRFs	chr7.tRNA25-CysGCA
281	hg19	tRFs	chr1.tRNA100-PseudoGAA
282	hg19	tRFs	chr19.tRNA4-ThrAGT
283	hg19	tRFs	chr1.tRNA30-AsnGTT
284	hg19	tRFs	chr1.tRNA77-GluCTC
285	hg19	tRFs	chr5.tRNA9-LysCTT
286	hg19	tRFs	chr2.tRNA20-GluTTC
287	hg19	tRFs	chr16.tRNA1-ArgCCG
288	hg19	tRFs	chr14.tRNA21-ThrTGT
289	hg19	tRFs	chr6.tRNA133-ValCAC
290	hg19	tRFs	chr12.tRNA6-TrpCCA
291	hg19	tRFs	chr6.tRNA110-AlaTGC
292	hg19	tRFs	chr17.tRNA23-ArgCCG
293	hg19	tRFs	chr1.tRNA113-AsnGTT
294	hg19	tRFs	chr16.tRNA10-LysCTT
295	hg19	tRFs	chr17.tRNA8-ThrAGT
296	hg19	tRFs	chr6.tRNA71-LysTTT
297	hg19	tRFs	chr6.tRNA137-SerCGA
298	hg19	tRFs	chr6.tRNA16-TyrGTA
299	hg19	tRFs	chr20.tRNA3-PseudoCAC
300	hg19	tRFs	chr17.tRNA13-GlyCCC
301	hg19	tRFs	chr17.tRNA29-CysGCA
302	hg19	tRFs	chr16.tRNA22-MetCAT
303	hg19	tRFs	chr1.tRNA84-GluTTC
304	hg19	tRFs	chr12.tRNA10-AspGTC
305	hg19	tRFs	chr14.tRNA1-LeuAAG
306	hg19	tRFs	chr16.tRNA7-LysCTT
307	hg19	tRFs	chr1.tRNA40-LeuCAG
308	hg19	tRFs	chr1.tRNA118-HisGTG
309	hg19	tRFs	chr8.tRNA4-TyrGTA
310	hg19	tRFs	chr12.tRNA11-PheGAA
311	hg19	tRFs	chr17.tRNA31-AsnGTT
312	hg19	tRFs	chr1.tRNA39-GlyGCC
313	hg19	tRFs	chr17.tRNA39-TrpCCA
314	hg19	tRFs	chr5.tRNA24-LysCTT
315	hg19	tRFs	chr6.tRNA112-PheGAA
316	hg19	tRFs	chr6.tRNA80-IleAAT
317	hg19	tRFs	chr11.tRNA16-ValTAC
318	hg19	tRFs	chr11.tRNA5-LysTTT
319	hg19	tRFs	chr1.tRNA97-AsnGTT
320	hg19	tRFs	chr7.tRNA10-CysGCA
321	hg19	tRFs	chr1.tRNA89-AsnGTT
322	hg19	tRFs	chr3.tRNA2-ValAAC
323	hg19	tRFs	chr6.tRNA61-MetCAT
324	hg19	tRFs	chr14.tRNA17-TyrGTA
325	hg19	tRFs	chr17.tRNA16-GlnTTG
326	hg19	tRFs	chr6.tRNA156-ArgACG
327	hg19	tRFs	chr14.tRNA6-ProTGG
328	hg19	tRFs	chr7.tRNA3-ArgCCT
329	hg19	tRFs	chr6.tRNA122-PseudoTGC
330	hg19	tRFs	chr1.tRNA122-AsnGTT
331	hg19	tRFs	chr6.tRNA29-IleTAT
332	hg19	tRFs	chr6.tRNA3-ArgTCG
333	hg19	tRFs	chr15.tRNA4-ArgTCG
334	hg19	tRFs	chr15.tRNA11-GluTTC
335	hg19	tRFs	chr6.tRNA17-TyrGTA
336	hg19	tRFs	chr1.tRNA25-AsnGTT
337	hg19	tRFs	chr16.tRNA9-ProAGG
338	hg19	tRFs	chr17.tRNA18-ArgCCT
339	hg19	tRFs	chr6.tRNA149-LysTTT
340	hg19	tRFs	chr6.tRNA30-ProCGG
341	hg19	tRFs	chr6.tRNA166-AlaAGC
342	hg19	tRFs	chr6.tRNA70-AlaCGC
343	hg19	tRFs	chr1.tRNA108-AsnGTT
344	hg19	tRFs	chr1.tRNA81-AspGTC
345	hg19	tRFs	chr1.tRNA67-LeuCAG
346	hg19	tRFs	chr15.tRNA2-LysCTT
347	hg19	tRFs	chr5.tRNA3-LeuAAG
348	hg19	tRFs	chr1.tRNA71-GluCTC
349	hg19	tRFs	chr13.tRNA5-GluTTC
350	hg19	tRFs	chr6.tRNA44-SerAGA
351	hg19	tRFs	chr5.tRNA19-LeuAAG
352	hg19	tRFs	chr19.tRNA10-IleTAT
353	hg19	tRFs	chr6.tRNA146-GlnCTG
354	hg19	tRFs	chr6.tRNA96-PheGAA
355	hg19	tRFs	chr1.tRNA50-AsnGTT
356	hg19	tRFs	chr17.tRNA40-ThrAGT
357	hg19	tRFs	chr6.tRNA77-GluCTC
358	hg19	tRFs	chr6.tRNA59-IleAAT
359	hg19	tRFs	chr7.tRNA13-CysGCA
360	hg19	tRFs	chr18.tRNA2-PseudoTCC
361	hg19	tRFs	chr12.tRNA13-AlaTGC
362	hg19	tRFs	chr5.tRNA14-ProTGG
363	hg19	tRFs	chr1.tRNA10-AsnGTT
364	hg19	tRFs	chr6.tRNA132-ValAAC
365	hg19	tRFs	chr15.tRNA3-CysGCA
366	hg19	tRFs	chr11.tRNA3-ArgTCT
367	hg19	tRFs	chr17.tRNA15-CysGCA
368	hg19	tRFs	chr6.tRNA114-ArgCCG
369	hg19	tRFs	chr1.tRNA98-ValCAC
370	hg19	tRFs	chr6.tRNA62-SerGCT
371	hg19	tRFs	chr17.tRNA19-ArgTCG
372	hg19	tRFs	chr16.tRNA31-PseudoTGG
373	hg19	tRFs	chr1.tRNA55-LysTTT
374	hg19	tRFs	chr6.tRNA12-ProAGG
375	hg19	tRFs	chr1.tRNA80-GluCTC
376	hg19	tRFs	chr1.tRNA36-LeuCAG
377	hg19	tRFs	chr6.tRNA49-GlnCTG
378	hg19	tRFs	chr11.tRNA4-LeuTAA
379	hg19	tRFs	chr1.tRNA64-GluTTC
380	hg19	tRFs	chr1.tRNA83-AsnGTT
381	hg19	tRFs	chr6.tRNA63-IleTAT
382	hg19	tRFs	chr6.tRNA55-IleTAT
383	hg19	tRFs	chr5.tRNA1-PseudoACA
384	hg19	tRFs	chr8.tRNA10-MetCAT
385	hg19	tRFs	chr6.tRNA172-SerTGA
386	hg19	tRFs	chr6.tRNA131-GlnCTG
387	hg19	tRFs	chr6.tRNA97-MetCAT
388	hg19	tRFs	chr14.tRNA13-LysCTT
389	hg19	tRFs	chr7.tRNA22-CysGCA
390	hg19	tRFs	chr7.tRNA14-CysGCA
391	hg19	tRFs	chr16.tRNA25-GlyGCC
392	hg19	tRFs	chr1.tRNA52-ProCGG
393	hg19	tRFs	chr6.tRNA47-SerAGA
394	hg19	tRFs	chr12.tRNA4-AspGTC
395	hg19	tRFs	chr6.tRNA143-LysTTT
396	hg19	tRFs	chr6.tRNA13-LysCTT
397	hg19	tRFs	chr2.tRNA12-PseudoCTC
398	hg19	tRFs	chr6.tRNA140-LeuCAA
399	hg19	tRFs	chr1.tRNA65-ProAGG
400	hg19	tRFs	chr14.tRNA4-ThrTGT
401	hg19	tRFs	chr1.tRNA131-GlyCCC
402	hg19	tRFs	chr6.tRNA100-LeuCAA
403	hg19	tRFs	chr11.tRNA15-PheGAA
404	hg19	tRFs	chr6.tRNA120-AlaAGC
405	hg19	tRFs	chr4.tRNA2-LeuTAA
406	hg19	tRFs	chr6.tRNA42-GlnCTG
407	hg19	tRFs	chr14.tRNA8-CysGCA
408	hg19	tRFs	chr9.tRNA4-ArgTCT
409	hg19	tRFs	chr16.tRNA28-ProTGG
410	hg19	tRFs	chr6.tRNA66-AlaTGC
411	hg19	tRFs	chrX.tRNA6-IleGAT
412	hg19	tRFs	chr14.tRNA7-ArgACG
413	hg19	tRFs	chr5.tRNA7-LeuAAG
414	hg19	tRFs	chr6.tRNA95-AlaAGC
415	hg19	tRFs	chr16.tRNA12-ArgCCT
416	hg19	tRFs	chr19.tRNA13-ValCAC
417	hg19	tRFs	chr5.tRNA5-ValAAC
418	hg19	tRFs	chr17.tRNA21-ArgCCT
419	hg19	tRFs	chr6.tRNA10-AlaCGC
420	hg19	tRFs	chr6.tRNA124-ArgTCG
421	hg19	tRFs	chr2.tRNA5-IleTAT
422	hg19	tRFs	chr16.tRNA34-GlyCCC
423	hg19	tRFs	chr2.tRNA24-PseudoCTC
424	hg19	tRFs	chr6.tRNA141-LeuCAA
425	hg19	tRFs	chr14.tRNA3-ProTGG
426	hg19	tRFs	chr12.tRNA16-PseudoTTG
427	hg19	tRFs	chr3.tRNA11-ArgACG
428	hg19	tRFs	chr1.tRNA103-AsnGTT
429	hg19	tRFs	chrX.tRNA4-ValTAC
430	hg19	tRFs	chr6.tRNA14-TyrGTA
431	hg19	tRFs	chr6.tRNA136-ValAAC
432	hg19	tRFs	chr17.tRNA27-CysGCA
433	hg19	tRFs	chr6.tRNA157-ValCAC
434	hg19	tRFs	chr6.tRNA40-ValTAC
435	hg19	tRFs	chr6.tRNA153-IleAAT
436	hg19	tRFs	chr6.tRNA173-GlnTTG
437	hg19	tRFs	chr7.tRNA6-CysGCA
438	hg19	tRFs	chr1.tRNA112-GlnCTG
439	hg19	tRFs	chr6.tRNA150-MetCAT
440	hg19	tRFs	chr1.tRNA37-GlyGCC
441	hg19	tRFs	chr6.tRNA142-MetCAT
442	hg19	tRFs	chr1.tRNA15-GlnCTG
443	hg19	tRFs	chr17.tRNA34-IleAAT
444	hg19	tRFs	chr6.tRNA34-ThrAGT
445	hg19	tRFs	chr10.tRNA2-SerTGA
446	hg19	tRFs	chr11.tRNA8-SerGCT
447	hg19	tRFs	chr5.tRNA16-LeuAAG
448	hg19	tRFs	chr16.tRNA2-ArgCCT
449	hg19	tRFs	chr2.tRNA1-PseudoCCC
450	hg19	tRFs	chr6.tRNA121-ThrCGT
451	hg19	tRFs	chr6.tRNA84-GlnTTG
452	hg19	tRFs	chr15.tRNA8-HisGTG
453	hg19	tRFs	chr13.tRNA4-GluCTC
454	hg19	tRFs	chr6.tRNA52-ArgTCT
455	hg19	tRFs	chr5.tRNA13-ThrTGT
456	hg19	tRFs	chr13.tRNA7-AsnGTT
457	hg19	tRFs	chr17.tRNA41-SerCGA
458	hg19	tRFs	chr6.tRNA21-MetCAT
459	hg19	tRFs	chr6.tRNA139-ValAAC
460	hg19	tRFs	chr6.tRNA98-LeuAAG
461	hg19	tRFs	chr6.tRNA144-AspGTC
462	hg19	tRFs	chr4.tRNA3-CysGCA
463	hg19	tRFs	chr6.tRNA8-ArgACG
464	hg19	tRFs	chr8.tRNA6-AlaAGC
465	hg19	tRFs	chr1.tRNA127-CysGCA
466	hg19	tRFs	chr5.tRNA10-ValCAC
467	hg19	tRFs	chr6.tRNA169-MetCAT
468	hg19	tRFs	chr8.tRNA5-TyrGTA
469	hg19	tRFs	chr15.tRNA6-PseudoCTT
470	hg19	tRFs	chr6.tRNA50-SerAGA
471	hg19	tRFs	chr7.tRNA1-TrpCCA

## Sheet: S5
	Expected frequency of tRNAs in Human genome (GRCh37/hg19)								Observed frequency of tRFs						AA	Total tRNA	Upregulated	Downregulated	% Upregulated	% downregulated	% no deregulated		Frequency distribution
	From GtRNAdb (http://lowelab.ucsc.edu/GtRNAdb/)		Chromosome:coordinate	strand	Amino acid	anticodon			From DE tRFs			Down	Up		i-met	10	9	0	90	0	10		EF= Expected frecuency
	>Homo_sapiens_tRNA-Ala-AGC-10-1	tRNAscan-SE ID: chr6.trna20	chr6:26687485-26687557	+	Ala	AGC	73 bp Sc: 58.5		hg19_tRNAs_chr6.tRNA67	AlaAGC		AlaAGC	AlaAGC		trp	8	7	0	87.5	0	12.5		OF= Observed frecuency
	>Homo_sapiens_tRNA-Ala-AGC-1-1	tRNAscan-SE ID: chr6.trna109	chr6:28763741-28763812	-	Ala	AGC	72 bp Sc: 78.0		hg19_tRNAs_chr6.tRNA68	AlaAGC		AlaAGC	AlaAGC		e-met	10	7	0	70	0	30			Ala	Arg	Asn	Asp	Cys	Gln	Glu	Gly	His	Ile	Leu	Lys	Met	iMet	Phe	Pro	SeC	Ser	Sup	Thr	Trp	Tyr	Undet	Val
	>Homo_sapiens_tRNA-Ala-AGC-11-1	tRNAscan-SE ID: chr6.trna167	chr6:26572092-26572164	-	Ala	AGC	73 bp Sc: 58.3		hg19_tRNAs_chr6.tRNA65	AlaAGC		AsnGTT	AlaCGC		seC	3	2	0	66.6667	0	33.3333		EF	47	29	36	18	39	40	24	37	10	29	48	44	10	10	15	23	3	32	4	23	8	37	6	38	610
	>Homo_sapiens_tRNA-Ala-AGC-12-1	tRNAscan-SE ID: chr6.trna19	chr6:26682715-26682787	+	Ala	AGC	73 bp Sc: 58.3		hg19_tRNAs_chr6.tRNA120	AlaAGC		AsnGTT	AlaCGC		arg	29	15	0	51.7241	0	48.2759		%	7.70492	4.7541	5.90164	2.95082	6.39344	6.55738	3.93443	6.06557	1.63934	4.7541	7.86885	7.21311	1.63934	1.63934	2.45902	3.77049	0.491803	5.2459	0.655738	3.77049	1.31148	6.06557	0.983607	6.22951
	>Homo_sapiens_tRNA-Ala-AGC-12-2	tRNAscan-SE ID: chr6.trna160	chr6:26796006-26796078	-	Ala	AGC	73 bp Sc: 58.3		hg19_tRNAs_chr6.tRNA10	AlaCGC		AsnGTT	AlaTGC		gly	37	13	9	35.1351	24.3243	40.5405		Total-FE	563	581	574	592	571	570	586	573	600	581	562	566	600	600	595	587	607	578	606	587	602	573	604	572
	>Homo_sapiens_tRNA-Ala-AGC-12-3	tRNAscan-SE ID: chr6.trna90	chr6:58182679-58182751	-	Ala	AGC	73 bp Sc: 58.3		hg19_tRNAs_chr6.tRNA119	AlaCGC		AsnGTT	AlaTGC		ile	29	10	0	34.4828	0	65.5172		OF Down	2	0	6	1	26	0	1	13	9	0	3	10	0	0	1	19	0	0	0	13	0	13	0	19	136
	>Homo_sapiens_tRNA-Ala-AGC-13-1	tRNAscan-SE ID: chr6.trna22	chr6:26705606-26705678	+	Ala	AGC	73 bp Sc: 56.9		hg19_tRNAs_chr6.tRNA66	AlaTGC		AsnGTT	AlaTGC		ser	32	9	0	28.125	0	71.875		%	1.47059	0	4.41176	0.735294	19.1176	0	0.735294	9.55882	6.61765	0	2.20588	7.35294	0	0	0.735294	13.9706	0	0	0	9.55882	0	9.55882	0	13.9706
	>Homo_sapiens_tRNA-Ala-AGC-13-2	tRNAscan-SE ID: chr6.trna92	chr6:58164628-58164700	-	Ala	AGC	73 bp Sc: 56.9		hg19_tRNAs_chr12.tRNA13	AlaTGC		AsnGTT	AlaTGC		leu	48	13	3	27.0833	6.25	66.6667		TOTAL-FO	134	136	130	135	110	136	135	123	127	136	133	126	136	136	135	117	136	136	136	123	136	123	136	117
	>Homo_sapiens_tRNA-Ala-AGC-14-1	tRNAscan-SE ID: chr6.trna18	chr6:26673590-26673662	+	Ala	AGC	73 bp Sc: 57.1		hg19_tRNAs_chr5.tRNA8	AlaTGC		AspGTC	AlaTGC		ala	47	9	2	19.1489	4.25532	76.5957		pvalue	0.00795756				1.96e-06				0.00086142							3.06e-06				0.00439732				0.00211957
	>Homo_sapiens_tRNA-Ala-AGC-15-1	tRNAscan-SE ID: chr14.trna10	chr14:89445442-89445514	+	Ala	AGC	73 bp Sc: 53.9		hg19_tRNAs_chr6.tRNA104	AlaTGC		CysGCA	ArgACG		val	38	7	19	18.4211	50	31.5789		OF Up	9	15	0	0	0	5	8	9	0	10	13	7	7	9	1	0	2	9	0	1	7	0	0	7	119
	>Homo_sapiens_tRNA-Ala-AGC-16-1	tRNAscan-SE ID: chr6.trna88	chr6:58196623-58196695	-	Ala	AGC	73 bp Sc: 51.9		hg19_tRNAs_chr6.tRNA107	AlaTGC		CysGCA	ArgACG		lys	44	7	10	15.9091	22.7273	61.3636		%	7.56303	12.605	0	0	0	4.20168	6.72269	7.56303	0	8.40336	10.9244	5.88235	5.88235	7.56303	0.840336	0	1.68067	7.56303	0	0.840336	5.88235	0	0	5.88235
	>Homo_sapiens_tRNA-Ala-AGC-17-1	tRNAscan-SE ID: chr6.trna89	chr6:58187444-58187516	-	Ala	AGC	73 bp Sc: 45.6		hg19_tRNAs_chr3.tRNA11	ArgACG		CysGCA	ArgACG		gln	40	5	0	12.5	0	87.5		TOTAL-FO	110	104	119	119	119	114	111	110	119	109	106	112	112	110	118	119	117	110	119	118	112	119	119	112
	>Homo_sapiens_tRNA-Ala-AGC-18-1	tRNAscan-SE ID: chr6.trna23	chr6:26728256-26728328	+	Ala	AGC	73 bp Sc: 45.7		hg19_tRNAs_chr6.tRNA138	ArgACG		CysGCA	ArgACG		phe	15	1	1	6.66667	6.66667	86.6667		pvalue		0.00207498											0.00502339	0.00020716							0.00131383
	>Homo_sapiens_tRNA-Ala-AGC-18-2	tRNAscan-SE ID: chr6.trna161	chr6:26773771-26773843	-	Ala	AGC	73 bp Sc: 45.7		hg19_tRNAs_chr6.tRNA156	ArgACG		CysGCA	ArgCCG		thr	23	1	13	4.34783	56.5217	39.1304
	>Homo_sapiens_tRNA-Ala-AGC-19-1	tRNAscan-SE ID: chr6.trna94	chr6:58142589-58142661	-	Ala	AGC	73 bp Sc: 45.4		hg19_tRNAs_chr6.tRNA36	ArgACG		CysGCA	ArgCCG		his	10	0	9	0	90	10
	>Homo_sapiens_tRNA-Ala-AGC-20-1	tRNAscan-SE ID: chr1.trna80	chr1:150017382-150017452	-	Ala	AGC	71 bp Sc: 37.2		hg19_tRNAs_chr16.tRNA1	ArgCCG		CysGCA	ArgCCG		pro	23	0	19	0	82.6087	17.3913
	>Homo_sapiens_tRNA-Ala-AGC-2-1	tRNAscan-SE ID: chr6.trna102	chr6:28806221-28806292	-	Ala	AGC	72 bp Sc: 78.1		hg19_tRNAs_chr6.tRNA114	ArgCCG		CysGCA	ArgCCT		cys	39	0	26	0	66.6667	33.3333
	>Homo_sapiens_tRNA-Ala-AGC-21-1	tRNAscan-SE ID: chr6.trna25	chr6:26751918-26751990	+	Ala	AGC	73 bp Sc: 37.3		hg19_tRNAs_chr6.tRNA73	ArgCCG		CysGCA	ArgTCG		tyr	37	0	13	0	35.1351	64.8649
	>Homo_sapiens_tRNA-Ala-AGC-2-2	tRNAscan-SE ID: chr6.trna101	chr6:28831462-28831533	-	Ala	AGC	72 bp Sc: 78.1		hg19_tRNAs_chr7.tRNA3	ArgCCT		CysGCA	ArgTCG		asn	36	0	6	0	16.6667	83.3333
	>Homo_sapiens_tRNA-Ala-AGC-22-1	tRNAscan-SE ID: chr6.trna95	chr6:58141877-58141949	-	Ala	AGC	73 bp Sc: 26.2		hg19_tRNAs_chr17.tRNA19	ArgTCG		CysGCA	ArgTCT		asp	18	0	1	0	5.55556	94.4444
	>Homo_sapiens_tRNA-Ala-AGC-23-1	tRNAscan-SE ID: chr6.trna112	chr6:28746544-28746615	-	Ala	AGC	72 bp Sc: 24.3		hg19_tRNAs_chr15.tRNA4	ArgTCG		CysGCA	ArgTCT		sup	4	0	0	0	0	100
	>Homo_sapiens_tRNA-Ala-AGC-3-1	tRNAscan-SE ID: chr6.trna64	chr6:28574933-28575004	+	Ala	AGC	72 bp Sc: 74.2		hg19_tRNAs_chr17.tRNA4	ArgTCT		CysGCA	ArgTCT
	>Homo_sapiens_tRNA-Ala-AGC-4-1	tRNAscan-SE ID: chr6.trna121	chr6:28626014-28626085	-	Ala	AGC	72 bp Sc: 68.7		hg19_tRNAs_chr11.tRNA3	ArgTCT		CysGCA	ArgTCT
	>Homo_sapiens_tRNA-Ala-AGC-5-1	tRNAscan-SE ID: chr6.trna66	chr6:28678366-28678437	+	Ala	AGC	72 bp Sc: 77.3		hg19_tRNAs_chr9.tRNA4	ArgTCT		CysGCA	ArgTCT
	>Homo_sapiens_tRNA-Ala-AGC-6-1	tRNAscan-SE ID: chr6.trna106	chr6:28779849-28779920	-	Ala	AGC	72 bp Sc: 67.7		hg19_tRNAs_chr6.tRNA52	ArgTCT		CysGCA	GlnTTG
	>Homo_sapiens_tRNA-Ala-AGC-7-1	tRNAscan-SE ID: chr6.trna67	chr6:28687481-28687552	+	Ala	AGC	72 bp Sc: 70.7		hg19_tRNAs_chr1.tRNA9	ArgTCT		CysGCA	GlnTTG
	>Homo_sapiens_tRNA-Ala-AGC-8-1	tRNAscan-SE ID: chr2.trna3	chr2:27274082-27274154	+	Ala	AGC	73 bp Sc: 59.7		hg19_tRNAs_chr1.tRNA97	AsnGTT		CysGCA	GlnTTG
	>Homo_sapiens_tRNA-Ala-AGC-8-2	tRNAscan-SE ID: chr8.trna4	chr8:67026424-67026496	+	Ala	AGC	73 bp Sc: 59.7		hg19_tRNAs_chr1.tRNA124	AsnGTT		CysGCA	GlnTTG
	>Homo_sapiens_tRNA-Ala-AGC-9-1	tRNAscan-SE ID: chr6.trna24	chr6:26730737-26730809	+	Ala	AGC	73 bp Sc: 57.1		hg19_tRNAs_chr1.tRNA25	AsnGTT		CysGCA	GlnTTG
	>Homo_sapiens_tRNA-Ala-AGC-9-2	tRNAscan-SE ID: chr6.trna162	chr6:26771290-26771362	-	Ala	AGC	73 bp Sc: 57.1		hg19_tRNAs_chr1.tRNA89	AsnGTT		CysGCA	GluCTC
	>Homo_sapiens_tRNA-Ala-AGC-chr6-93	tRNAscan-SE ID: chr6.trna93	chr6:58156450-58156522	-	Ala	AGC	73 bp Sc: 21.2		hg19_tRNAs_chr1.tRNA135	AsnGTT		CysGCA	GluTTC
	>Homo_sapiens_tRNA-Ala-CGC-1-1	tRNAscan-SE ID: chr6.trna10	chr6:26553731-26553802	+	Ala	CGC	72 bp Sc: 75.7		hg19_tRNAs_chr1.tRNA6	AsnGTT		CysGCA	GluTTC
	>Homo_sapiens_tRNA-Ala-CGC-2-1	tRNAscan-SE ID: chr6.trna120	chr6:28641613-28641684	-	Ala	CGC	72 bp Sc: 75.7		hg19_tRNAs_chr5.tRNA22	AspGTC		CysGCA	GluTTC
	>Homo_sapiens_tRNA-Ala-CGC-3-1	tRNAscan-SE ID: chr2.trna11	chr2:157257281-157257352	+	Ala	CGC	72 bp Sc: 72.0		hg19_tRNAs_chr7.tRNA11	CysGCA		CysGCA	GluTTC
	>Homo_sapiens_tRNA-Ala-CGC-4-1	tRNAscan-SE ID: chr6.trna69	chr6:28697092-28697163	+	Ala	CGC	72 bp Sc: 73.7		hg19_tRNAs_chr7.tRNA8	CysGCA		CysGCA	GluTTC
	>Homo_sapiens_tRNA-Ala-CGC-5-1	tRNAscan-SE ID: chr6.trna118	chr6:28663709-28663780	-	Ala	CGC	72 bp Sc: 43.1		hg19_tRNAs_chr17.tRNA15	CysGCA		GluCTC	GluTTC
	>Homo_sapiens_tRNA-Ala-GGC-chr19-3	tRNAscan-SE ID: chr19.trna3	chr19:12299376-12299449	+	Ala	GGC	74 bp Sc: 31.8		hg19_tRNAs_chr17.tRNA26	CysGCA		GlyCCC	GluTTC
	>Homo_sapiens_tRNA-Ala-TGC-1-1	tRNAscan-SE ID: chr6.trna111	chr6:28757547-28757618	-	Ala	TGC	72 bp Sc: 77.3		hg19_tRNAs_chr17.tRNA27	CysGCA		GlyCCC	GlyTCC
	>Homo_sapiens_tRNA-Ala-TGC-2-1	tRNAscan-SE ID: chr6.trna65	chr6:28611222-28611293	+	Ala	TGC	72 bp Sc: 75.8		hg19_tRNAs_chr4.tRNA3	CysGCA		GlyCCC	GlyTCC
	>Homo_sapiens_tRNA-Ala-TGC-3-1	tRNAscan-SE ID: chr5.trna11	chr5:180633868-180633939	+	Ala	TGC	72 bp Sc: 75.8		hg19_tRNAs_chr7.tRNA25	CysGCA		GlyCCC	GlyTCC
	>Homo_sapiens_tRNA-Ala-TGC-3-2	tRNAscan-SE ID: chr12.trna13	chr12:125406301-125406372	-	Ala	TGC	72 bp Sc: 75.8		hg19_tRNAs_chr7.tRNA10	CysGCA		GlyGCC	GlyTCC
	>Homo_sapiens_tRNA-Ala-TGC-4-1	tRNAscan-SE ID: chr12.trna8	chr12:125424512-125424583	+	Ala	TGC	72 bp Sc: 74.7		hg19_tRNAs_chr7.tRNA14	CysGCA		GlyGCC	GlyTCC
	>Homo_sapiens_tRNA-Ala-TGC-5-1	tRNAscan-SE ID: chr6.trna105	chr6:28785012-28785083	-	Ala	TGC	72 bp Sc: 73.6		hg19_tRNAs_chr7.tRNA19	CysGCA		GlyGCC	GlyTCC
	>Homo_sapiens_tRNA-Ala-TGC-6-1	tRNAscan-SE ID: chr6.trna114	chr6:28726141-28726212	-	Ala	TGC	72 bp Sc: 68.3		hg19_tRNAs_chr17.tRNA28	CysGCA		GlyGCC	GlyTCC
	>Homo_sapiens_tRNA-Ala-TGC-7-1	tRNAscan-SE ID: chr6.trna108	chr6:28770577-28770647	-	Ala	TGC	71 bp Sc: 57.0		hg19_tRNAs_chr17.tRNA30	CysGCA		GlyGCC	GlyTCC
	>Homo_sapiens_tRNA-Ala-TGC-8-1	tRNAscan-SE ID: chr11.trna20	chr11:50233879-50233950	-	Ala	TGC	72 bp Sc: 47.6		hg19_tRNAs_chr7.tRNA16	CysGCA		GlyGCC	GlyTCC
	>Homo_sapiens_tRNA-Ala-TGC-9-1	tRNAscan-SE ID: chr6.trna123	chr6:28601859-28601930	-	Ala	TGC	72 bp Sc: 27.3		hg19_tRNAs_chr7.tRNA21	CysGCA		GlyGCC	IleAAT
	>Homo_sapiens_tRNA-Arg-ACG-1-1	tRNAscan-SE ID: chr6.trna6	chr6:26328368-26328440	+	Arg	ACG	73 bp Sc: 65.8		hg19_tRNAs_chr14.tRNA8	CysGCA		GlyGCC	IleAAT
	>Homo_sapiens_tRNA-Arg-ACG-1-2	tRNAscan-SE ID: chr6.trna8	chr6:26537726-26537798	+	Arg	ACG	73 bp Sc: 65.8		hg19_tRNAs_chr7.tRNA18	CysGCA		GlyGCC	IleAAT
	>Homo_sapiens_tRNA-Arg-ACG-1-3	tRNAscan-SE ID: chr14.trna7	chr14:23398910-23398982	+	Arg	ACG	73 bp Sc: 65.8		hg19_tRNAs_chr1.tRNA127	CysGCA		HisGTG	IleAAT
	>Homo_sapiens_tRNA-Arg-ACG-2-1	tRNAscan-SE ID: chr3.trna8	chr3:45730491-45730563	-	Arg	ACG	73 bp Sc: 60.9		hg19_tRNAs_chr15.tRNA3	CysGCA		HisGTG	IleAAT
	>Homo_sapiens_tRNA-Arg-ACG-2-2	tRNAscan-SE ID: chr6.trna157	chr6:27181623-27181695	-	Arg	ACG	73 bp Sc: 60.9		hg19_tRNAs_chr3.tRNA6	CysGCA		HisGTG	IleAAT
	>Homo_sapiens_tRNA-Arg-ACG-2-3	tRNAscan-SE ID: chr6.trna35	chr6:27182952-27183024	+	Arg	ACG	73 bp Sc: 60.9		hg19_tRNAs_chr7.tRNA13	CysGCA		HisGTG	IleAAT
	>Homo_sapiens_tRNA-Arg-ACG-2-4	tRNAscan-SE ID: chr6.trna139	chr6:27638344-27638416	-	Arg	ACG	73 bp Sc: 60.9		hg19_tRNAs_chr7.tRNA15	CysGCA		HisGTG	IleAAT
	>Homo_sapiens_tRNA-Arg-CCG-1-1	tRNAscan-SE ID: chr6.trna115	chr6:28710729-28710801	-	Arg	CCG	73 bp Sc: 64.7		hg19_tRNAs_chr7.tRNA22	CysGCA		HisGTG	IleAAT
	>Homo_sapiens_tRNA-Arg-CCG-1-2	tRNAscan-SE ID: chr6.trna72	chr6:28849165-28849237	+	Arg	CCG	73 bp Sc: 64.7		hg19_tRNAs_chr7.tRNA6	CysGCA		HisGTG	IleAAT
	>Homo_sapiens_tRNA-Arg-CCG-1-3	tRNAscan-SE ID: chr16.trna2	chr16:3200675-3200747	+	Arg	CCG	73 bp Sc: 64.7		hg19_tRNAs_chr7.tRNA23	CysGCA		HisGTG	iMetCAT
	>Homo_sapiens_tRNA-Arg-CCG-2-1	tRNAscan-SE ID: chr17.trna21	chr17:66016013-66016085	-	Arg	CCG	73 bp Sc: 61.4		hg19_tRNAs_chr7.tRNA5	CysGCA		HisGTG	iMetCAT
	>Homo_sapiens_tRNA-Arg-CCT-1-1	tRNAscan-SE ID: chr17.trna16	chr17:73030001-73030073	+	Arg	CCT	73 bp Sc: 68.1		hg19_tRNAs_chr17.tRNA29	CysGCA		LeuCAA	iMetCAT
	>Homo_sapiens_tRNA-Arg-CCT-2-1	tRNAscan-SE ID: chr17.trna19	chr17:73030526-73030598	-	Arg	CCT	73 bp Sc: 67.2		hg19_tRNAs_chr6.tRNA130	GlnTTG		LeuTAA	iMetCAT
	>Homo_sapiens_tRNA-Arg-CCT-3-1	tRNAscan-SE ID: chr16.trna3	chr16:3202901-3202973	+	Arg	CCT	73 bp Sc: 66.7		hg19_tRNAs_chr6.tRNA173	GlnTTG		LeuTAA	iMetCAT
	>Homo_sapiens_tRNA-Arg-CCT-4-1	tRNAscan-SE ID: chr7.trna5	chr7:139025446-139025518	+	Arg	CCT	73 bp Sc: 62.0		hg19_tRNAs_chr6.tRNA174	GlnTTG		LysCTT	iMetCAT
	>Homo_sapiens_tRNA-Arg-CCT-5-1	tRNAscan-SE ID: chr16.trna13	chr16:3243918-3243990	+	Arg	CCT	73 bp Sc: 54.5		hg19_tRNAs_chr17.tRNA16	GlnTTG		LysCTT	iMetCAT
	>Homo_sapiens_tRNA-Arg-TCG-1-1	tRNAscan-SE ID: chr15.trna4	chr15:89878304-89878376	+	Arg	TCG	73 bp Sc: 73.6		hg19_tRNAs_chr6.tRNA84	GlnTTG		LysCTT	iMetCAT
	>Homo_sapiens_tRNA-Arg-TCG-2-1	tRNAscan-SE ID: chr6.trna4	chr6:26323046-26323118	+	Arg	TCG	73 bp Sc: 69.6		hg19_tRNAs_chr1.tRNA59	GluCTC		LysCTT	iMetCAT
	>Homo_sapiens_tRNA-Arg-TCG-3-1	tRNAscan-SE ID: chr17.trna17	chr17:73031208-73031280	+	Arg	TCG	73 bp Sc: 66.6		hg19_tRNAs_chr13.tRNA4	GluCTC		LysCTT	LeuAAG
	>Homo_sapiens_tRNA-Arg-TCG-4-1	tRNAscan-SE ID: chr6.trna3	chr6:26299905-26299977	+	Arg	TCG	73 bp Sc: 66.9		hg19_tRNAs_chr1.tRNA5	GluTTC		LysCTT	LeuAAG
	>Homo_sapiens_tRNA-Arg-TCG-5-1	tRNAscan-SE ID: chr6.trna125	chr6:28510891-28510963	-	Arg	TCG	73 bp Sc: 66.0		hg19_tRNAs_chr13.tRNA5	GluTTC		LysCTT	LeuAAG
	>Homo_sapiens_tRNA-Arg-TCG-6-1	tRNAscan-SE ID: chr9.trna5	chr9:112960803-112960875	+	Arg	TCG	73 bp Sc: 49.3		hg19_tRNAs_chr2.tRNA20	GluTTC		LysCTT	LeuAAG
	>Homo_sapiens_tRNA-Arg-TCT-1-1	tRNAscan-SE ID: chr1.trna10	chr1:94313129-94313213	+	Arg	TCT	85 bp Sc: 69.2		hg19_tRNAs_chr1.tRNA134	GluTTC		LysCTT	LeuAAG
	>Homo_sapiens_tRNA-Arg-TCT-2-1	tRNAscan-SE ID: chr17.trna3	chr17:8024243-8024330	+	Arg	TCT	88 bp Sc: 69.8		hg19_tRNAs_chr1.tRNA84	GluTTC		LysCTT	LeuAAG
	>Homo_sapiens_tRNA-Arg-TCT-3-1	tRNAscan-SE ID: chr9.trna6	chr9:131102355-131102445	-	Arg	TCT	91 bp Sc: 67.4		hg19_tRNAs_chr1.tRNA64	GluTTC		PheGAA	LeuAAG
	>Homo_sapiens_tRNA-Arg-TCT-3-2	tRNAscan-SE ID: chr11.trna3	chr11:59318767-59318852	+	Arg	TCT	86 bp Sc: 67.6		hg19_tRNAs_chr2.tRNA6	GluTTC		ProAGG	LeuAAG
	>Homo_sapiens_tRNA-Arg-TCT-4-1	tRNAscan-SE ID: chr1.trna79	chr1:159111401-159111474	-	Arg	TCT	74 bp Sc: 75.1		hg19_tRNAs_chr1.tRNA133	GlyCCC		ProAGG	LeuAAG
	>Homo_sapiens_tRNA-Arg-TCT-5-1	tRNAscan-SE ID: chr6.trna52	chr6:27529963-27530049	+	Arg	TCT	87 bp Sc: 60.7		hg19_tRNAs_chr1.tRNA4	GlyCCC		ProAGG	LeuCAA
	>Homo_sapiens_tRNA-Arg-TCT-chr5-4	tRNAscan-SE ID: chr5.trna4	chr5:168296259-168296327	+	Arg	TCT	69 bp Sc: 22.2		hg19_tRNAs_chr1.tRNA2	GlyCCC		ProAGG	LeuTAA
	>Homo_sapiens_tRNA-Asn-ATT-1-1	tRNAscan-SE ID: chr1.trna21	chr1:147719029-147719102	+	Asn	ATT	74 bp Sc: 42.0		hg19_tRNAs_chr1.tRNA131	GlyCCC		ProAGG	LeuTAG
	>Homo_sapiens_tRNA-Asn-ATT-1-2	tRNAscan-SE ID: chr1_gl000192_random.trna1	chr1_gl000192_random:468370-468443	+	Asn	ATT	74 bp Sc: 42.0		hg19_tRNAs_chr16.tRNA18	GlyGCC		ProAGG	LeuTAG
	>Homo_sapiens_tRNA-Asn-GTT-10-1	tRNAscan-SE ID: chr1.trna114	chr1:143879832-143879905	-	Asn	GTT	74 bp Sc: 56.9		hg19_tRNAs_chr16.tRNA25	GlyGCC		ProAGG	LysCTT
	>Homo_sapiens_tRNA-Asn-GTT-1-1	tRNAscan-SE ID: chr1.trna44	chr1:161510031-161510104	+	Asn	GTT	74 bp Sc: 78.5		hg19_tRNAs_chr1.tRNA43	GlyGCC		ProAGG	LysTTT
	>Homo_sapiens_tRNA-Asn-GTT-11-1	tRNAscan-SE ID: chr1.trna13	chr1:144301611-144301684	+	Asn	GTT	74 bp Sc: 49.7		hg19_tRNAs_chr1.tRNA68	GlyGCC		ProAGG	LysTTT
	>Homo_sapiens_tRNA-Asn-GTT-11-2	tRNAscan-SE ID: chr1.trna87	chr1:149615617-149615690	-	Asn	GTT	74 bp Sc: 49.7		hg19_tRNAs_chr16.tRNA19	GlyGCC		ProCGG	LysTTT
	>Homo_sapiens_tRNA-Asn-GTT-12-1	tRNAscan-SE ID: chr1.trna88	chr1:149326272-149326345	-	Asn	GTT	74 bp Sc: 49.1		hg19_tRNAs_chr16.tRNA24	GlyGCC		ProCGG	LysTTT
	>Homo_sapiens_tRNA-Asn-GTT-13-1	tRNAscan-SE ID: chr1.trna6	chr1:17201958-17202031	+	Asn	GTT	74 bp Sc: 43.4		hg19_tRNAs_chr17.tRNA5	GlyGCC		ProCGG	LysTTT
	>Homo_sapiens_tRNA-Asn-GTT-14-1	tRNAscan-SE ID: chr1.trna14	chr1:144481840-144481913	+	Asn	GTT	74 bp Sc: 42.8		hg19_tRNAs_chr2.tRNA19	GlyGCC		ProCGG	LysTTT
	>Homo_sapiens_tRNA-Asn-GTT-15-1	tRNAscan-SE ID: chr1.trna91	chr1:149284503-149284576	-	Asn	GTT	74 bp Sc: 33.7		hg19_tRNAs_chr6.tRNA128	GlyGCC		ProTGG	MetCAT
	>Homo_sapiens_tRNA-Asn-GTT-16-1	tRNAscan-SE ID: chr1.trna12	chr1:143690028-143690101	+	Asn	GTT	74 bp Sc: 34.8		hg19_tRNAs_chr1.tRNA117	GlyTCC		ProTGG	MetCAT
	>Homo_sapiens_tRNA-Asn-GTT-16-2	tRNAscan-SE ID: chr1.trna113	chr1:144308614-144308687	-	Asn	GTT	74 bp Sc: 34.8		hg19_tRNAs_chr1.tRNA45	GlyTCC		ProTGG	MetCAT
	>Homo_sapiens_tRNA-Asn-GTT-16-3	tRNAscan-SE ID: chr1.trna112	chr1:144488843-144488916	-	Asn	GTT	74 bp Sc: 34.8		hg19_tRNAs_chr1.tRNA70	GlyTCC		ProTGG	MetCAT
	>Homo_sapiens_tRNA-Asn-GTT-16-4	tRNAscan-SE ID: chr1.trna25	chr1:147877537-147877610	+	Asn	GTT	74 bp Sc: 34.8		hg19_tRNAs_chr1.tRNA73	GlyTCC		ProTGG	MetCAT
	>Homo_sapiens_tRNA-Asn-GTT-16-5	tRNAscan-SE ID: chr1.trna30	chr1:149608609-149608682	+	Asn	GTT	74 bp Sc: 34.8		hg19_tRNAs_chr1.tRNA76	GlyTCC		ProTGG	MetCAT
	>Homo_sapiens_tRNA-Asn-GTT-17-1	tRNAscan-SE ID: chr1.trna46	chr1:161591465-161591538	+	Asn	GTT	74 bp Sc: 34.8		hg19_tRNAs_chr1.tRNA79	GlyTCC		PseudoACA	MetCAT
	>Homo_sapiens_tRNA-Asn-GTT-18-1	tRNAscan-SE ID: chr1.trna124	chr1:16858893-16858966	-	Asn	GTT	74 bp Sc: 33.8		hg19_tRNAs_chr17.tRNA10	GlyTCC		PseudoCAC	PheGAA
	>Homo_sapiens_tRNA-Asn-GTT-19-1	tRNAscan-SE ID: chr1.trna85	chr1:149670057-149670130	-	Asn	GTT	74 bp Sc: 29.2		hg19_tRNAs_chr19.tRNA2	GlyTCC		PseudoCCC	PseudoAAG
	>Homo_sapiens_tRNA-Asn-GTT-20-1	tRNAscan-SE ID: chr1.trna15	chr1:145385729-145385804	+	Asn	GTT	76 bp Sc: 35.4		hg19_tRNAs_chr1.tRNA82	GlyTCC		PseudoCTC	PseudoACT
	>Homo_sapiens_tRNA-Asn-GTT-2-1	tRNAscan-SE ID: chr1.trna27	chr1:148248115-148248188	+	Asn	GTT	74 bp Sc: 76.2		hg19_tRNAs_chr1.tRNA111	HisGTG		PseudoCTC	PseudoCTC
	>Homo_sapiens_tRNA-Asn-GTT-21-1	tRNAscan-SE ID: chr1.trna115	chr1:143663558-143663631	-	Asn	GTT	74 bp Sc: 26.1		hg19_tRNAs_chr1.tRNA118	HisGTG		PseudoCTT	PseudoCTG
	>Homo_sapiens_tRNA-Asn-GTT-2-2	tRNAscan-SE ID: chr1.trna76	chr1:161397867-161397940	-	Asn	GTT	74 bp Sc: 76.2		hg19_tRNAs_chr1.tRNA16	HisGTG		PseudoGAA	PseudoGAA
	>Homo_sapiens_tRNA-Asn-GTT-22-1	tRNAscan-SE ID: chr1.trna94	chr1:149211948-149212021	-	Asn	GTT	74 bp Sc: 20.8		hg19_tRNAs_chr1.tRNA21	HisGTG		PseudoGCA	PseudoGAA
	>Homo_sapiens_tRNA-Asn-GTT-2-3	tRNAscan-SE ID: chr10.trna5	chr10:22518438-22518511	-	Asn	GTT	74 bp Sc: 76.2		hg19_tRNAs_chr15.tRNA1	HisGTG		PseudoTGG	PseudoTTC
	>Homo_sapiens_tRNA-Asn-GTT-2-4	tRNAscan-SE ID: chr13.trna5	chr13:31248101-31248174	-	Asn	GTT	74 bp Sc: 76.2		hg19_tRNAs_chr15.tRNA8	HisGTG		PseudoTTC	PseudoTTC
	>Homo_sapiens_tRNA-Asn-GTT-2-5	tRNAscan-SE ID: chr17.trna30	chr17:36908034-36908107	-	Asn	GTT	74 bp Sc: 76.2		hg19_tRNAs_chr15.tRNA9	HisGTG		PseudoTTG	PseudoTTT
	>Homo_sapiens_tRNA-Asn-GTT-2-6	tRNAscan-SE ID: chr19.trna1	chr19:1383562-1383635	+	Asn	GTT	74 bp Sc: 76.2		hg19_tRNAs_chr6.tRNA33	HisGTG		ThrAGT	SeCTCA
	>Homo_sapiens_tRNA-Asn-GTT-3-1	tRNAscan-SE ID: chr1.trna98	chr1:148598314-148598387	-	Asn	GTT	74 bp Sc: 74.1		hg19_tRNAs_chr9.tRNA7	HisGTG		ThrAGT	SeCTCA
	>Homo_sapiens_tRNA-Asn-GTT-3-2	tRNAscan-SE ID: chr1.trna97	chr1:148760356-148760429	-	Asn	GTT	74 bp Sc: 74.1		hg19_tRNAs_chr6.tRNA165	IleAAT		ThrAGT	SerAGA
	>Homo_sapiens_tRNA-Asn-GTT-4-1	tRNAscan-SE ID: chr1.trna7	chr1:17216172-17216245	+	Asn	GTT	74 bp Sc: 73.7		hg19_tRNAs_chr6.tRNA28	IleAAT		ThrAGT	SerAGA
	>Homo_sapiens_tRNA-Asn-GTT-5-1	tRNAscan-SE ID: chr1.trna125	chr1:16847080-16847153	-	Asn	GTT	74 bp Sc: 72.3		hg19_tRNAs_chr14.tRNA10	IleAAT		ThrAGT	SerAGA
	>Homo_sapiens_tRNA-Asn-GTT-6-1	tRNAscan-SE ID: chr1.trna93	chr1:149230570-149230643	-	Asn	GTT	74 bp Sc: 71.8		hg19_tRNAs_chr17.tRNA9	IleAAT		ThrAGT	SerAGA
	>Homo_sapiens_tRNA-Asn-GTT-7-1	tRNAscan-SE ID: chr1.trna26	chr1:148000805-148000878	+	Asn	GTT	74 bp Sc: 63.1		hg19_tRNAs_chr6.tRNA11	IleAAT		ThrAGT	SerAGA
	>Homo_sapiens_tRNA-Asn-GTT-8-1	tRNAscan-SE ID: chr1.trna81	chr1:149711798-149711871	-	Asn	GTT	74 bp Sc: 66.1		hg19_tRNAs_chr6.tRNA154	IleAAT		ThrAGT	SerAGA
	>Homo_sapiens_tRNA-Asn-GTT-9-1	tRNAscan-SE ID: chr1.trna105	chr1:145979034-145979107	-	Asn	GTT	74 bp Sc: 63.1		hg19_tRNAs_chr6.tRNA158	IleAAT		ThrAGT	SerAGA
	>Homo_sapiens_tRNA-Asn-GTT-9-2	tRNAscan-SE ID: chr1.trna103	chr1:147520767-147520840	-	Asn	GTT	74 bp Sc: 63.1		hg19_tRNAs_chr6.tRNA163	IleAAT		ThrCGT	SerAGA
	>Homo_sapiens_tRNA-Asp-ATC-chr6-103	tRNAscan-SE ID: chr6.trna103	chr6:28795190-28795261	-	Asp	ATC	72 bp Sc: 25.5		hg19_tRNAs_chr6.tRNA57	IleAAT		ThrCGT	SerTGA
	>Homo_sapiens_tRNA-Asp-GTC-1-1	tRNAscan-SE ID: chr12.trna5	chr12:98897281-98897352	+	Asp	GTC	72 bp Sc: 67.0		hg19_tRNAs_chr6.tRNA80	IleAAT		ThrCGT	ThrTGT
	>Homo_sapiens_tRNA-Asp-GTC-2-1	tRNAscan-SE ID: chr1.trna74	chr1:161410615-161410686	-	Asp	GTC	72 bp Sc: 68.2		hg19_tRNAs_chr1.tRNA32	iMetCAT		ThrTGT	TrpCCA
	>Homo_sapiens_tRNA-Asp-GTC-2-10	tRNAscan-SE ID: chr12.trna10	chr12:125424193-125424264	-	Asp	GTC	72 bp Sc: 68.2		hg19_tRNAs_chr17.tRNA20	iMetCAT		TyrGTA	TrpCCA
	>Homo_sapiens_tRNA-Asp-GTC-2-11	tRNAscan-SE ID: chr17.trna38	chr17:8125556-8125627	-	Asp	GTC	72 bp Sc: 68.2		hg19_tRNAs_chr6.tRNA129	iMetCAT		TyrGTA	TrpCCA
	>Homo_sapiens_tRNA-Asp-GTC-2-2	tRNAscan-SE ID: chr1.trna71	chr1:161418033-161418104	-	Asp	GTC	72 bp Sc: 68.2		hg19_tRNAs_chr6.tRNA142	iMetCAT		TyrGTA	TrpCCA
	>Homo_sapiens_tRNA-Asp-GTC-2-3	tRNAscan-SE ID: chr1.trna68	chr1:161425414-161425485	-	Asp	GTC	72 bp Sc: 68.2		hg19_tRNAs_chr6.tRNA150	iMetCAT		TyrGTA	TrpCCA
	>Homo_sapiens_tRNA-Asp-GTC-2-4	tRNAscan-SE ID: chr1.trna65	chr1:161432824-161432895	-	Asp	GTC	72 bp Sc: 68.2		hg19_tRNAs_chr6.tRNA169	iMetCAT		TyrGTA	TrpCCA
	>Homo_sapiens_tRNA-Asp-GTC-2-5	tRNAscan-SE ID: chr1.trna62	chr1:161440205-161440276	-	Asp	GTC	72 bp Sc: 68.2		hg19_tRNAs_chr6.tRNA171	iMetCAT		TyrGTA	TrpCCA
	>Homo_sapiens_tRNA-Asp-GTC-2-6	tRNAscan-SE ID: chr6.trna45	chr6:27447453-27447524	+	Asp	GTC	72 bp Sc: 68.2		hg19_tRNAs_chr6.tRNA2	iMetCAT		TyrGTA	ValAAC
	>Homo_sapiens_tRNA-Asp-GTC-2-7	tRNAscan-SE ID: chr6.trna48	chr6:27471523-27471594	+	Asp	GTC	72 bp Sc: 68.2		hg19_tRNAs_chr6.tRNA61	iMetCAT		TyrGTA	ValCAC
	>Homo_sapiens_tRNA-Asp-GTC-2-8	tRNAscan-SE ID: chr12.trna4	chr12:96429799-96429870	+	Asp	GTC	72 bp Sc: 68.2		hg19_tRNAs_chr5.tRNA16	LeuAAG		TyrGTA	ValCAC
	>Homo_sapiens_tRNA-Asp-GTC-2-9	tRNAscan-SE ID: chr12.trna12	chr12:125411891-125411962	-	Asp	GTC	72 bp Sc: 68.2		hg19_tRNAs_chr5.tRNA19	LeuAAG		TyrGTA	ValTAC
	>Homo_sapiens_tRNA-Asp-GTC-3-1	tRNAscan-SE ID: chr6.trna145	chr6:27551236-27551307	-	Asp	GTC	72 bp Sc: 61.6		hg19_tRNAs_chr5.tRNA3	LeuAAG		TyrGTA	ValTAC
	>Homo_sapiens_tRNA-Asp-GTC-4-1	tRNAscan-SE ID: chr9.trna8	chr9:77517990-77518061	-	Asp	GTC	72 bp Sc: 49.3		hg19_tRNAs_chr14.tRNA1	LeuAAG		TyrGTA	ValTAC
	>Homo_sapiens_tRNA-Asp-GTC-5-1	tRNAscan-SE ID: chr5.trna24	chr5:141773988-141774059	-	Asp	GTC	72 bp Sc: 46.9		hg19_tRNAs_chr16.tRNA16	LeuAAG		TyrGTA	ValTAC
	>Homo_sapiens_tRNA-Asp-GTC-6-1	tRNAscan-SE ID: chr3.trna4	chr3:184366095-184366165	-	Asp	GTC	71 bp Sc: 43.3		hg19_tRNAs_chr5.tRNA7	LeuAAG		ValAAC
	>Homo_sapiens_tRNA-Asp-GTC-8-1	tRNAscan-SE ID: chr12.trna7	chr12:122860924-122860994	+	Asp	GTC	71 bp Sc: 28.6		hg19_tRNAs_chr6.tRNA98	LeuAAG		ValAAC
	>Homo_sapiens_tRNA-Cys-ACA-1-1	tRNAscan-SE ID: chr5.trna3	chr5:151988596-151988771	+	Cys	ACA	176 bp Sc: 31.0		hg19_tRNAs_chr6.tRNA78	LeuAAG		ValAAC
	>Homo_sapiens_tRNA-Cys-GCA-10-1	tRNAscan-SE ID: chr7.trna26	chr7:149074601-149074672	-	Cys	GCA	72 bp Sc: 74.6		hg19_tRNAs_chr6.tRNA126	LeuAAG		ValAAC
	>Homo_sapiens_tRNA-Cys-GCA-1-1	tRNAscan-SE ID: chr7.trna8	chr7:149007281-149007352	+	Cys	GCA	72 bp Sc: 80.2		hg19_tRNAs_chr1.tRNA66	LeuCAA		ValAAC
	>Homo_sapiens_tRNA-Cys-GCA-11-1	tRNAscan-SE ID: chr7.trna24	chr7:149112229-149112300	-	Cys	GCA	72 bp Sc: 73.7		hg19_tRNAs_chr11.tRNA1	LeuCAA		ValAAC
	>Homo_sapiens_tRNA-Cys-GCA-12-1	tRNAscan-SE ID: chr7.trna20	chr7:149344046-149344117	-	Cys	GCA	72 bp Sc: 70.6		hg19_tRNAs_chr4.tRNA2	LeuTAA		ValAAC
	>Homo_sapiens_tRNA-Cys-GCA-13-1	tRNAscan-SE ID: chr7.trna29	chr7:149052766-149052837	-	Cys	GCA	72 bp Sc: 71.0		hg19_tRNAs_chrX.tRNA2	LeuTAA		ValAAC
	>Homo_sapiens_tRNA-Cys-GCA-14-1	tRNAscan-SE ID: chr17.trna28	chr17:37017937-37018008	-	Cys	GCA	72 bp Sc: 70.7		hg19_tRNAs_chr6.tRNA134	LeuTAA		ValCAC
	>Homo_sapiens_tRNA-Cys-GCA-15-1	tRNAscan-SE ID: chr7.trna13	chr7:149281816-149281887	+	Cys	GCA	72 bp Sc: 70.0		hg19_tRNAs_chr17.tRNA42	LeuTAG		ValCAC
	>Homo_sapiens_tRNA-Cys-GCA-16-1	tRNAscan-SE ID: chr7.trna10	chr7:149243631-149243702	+	Cys	GCA	72 bp Sc: 69.2		hg19_tRNAs_chr14.tRNA2	LeuTAG		ValCAC
	>Homo_sapiens_tRNA-Cys-GCA-17-1	tRNAscan-SE ID: chr7.trna19	chr7:149388272-149388343	-	Cys	GCA	72 bp Sc: 66.5		hg19_tRNAs_chr16.tRNA32	LysCTT		ValCAC
	>Homo_sapiens_tRNA-Cys-GCA-18-1	tRNAscan-SE ID: chr7.trna27	chr7:149072850-149072921	-	Cys	GCA	72 bp Sc: 69.7		hg19_tRNAs_chr1.tRNA119	LysCTT		ValCAC
	>Homo_sapiens_tRNA-Cys-GCA-19-1	tRNAscan-SE ID: chr7.trna21	chr7:149310156-149310227	-	Cys	GCA	72 bp Sc: 63.5		hg19_tRNAs_chr16.tRNA7	LysCTT		ValCAC
	>Homo_sapiens_tRNA-Cys-GCA-20-1	tRNAscan-SE ID: chr7.trna14	chr7:149295046-149295117	+	Cys	GCA	72 bp Sc: 61.1		hg19_tRNAs_chr5.tRNA11	LysCTT		ValCAC
	>Homo_sapiens_tRNA-Cys-GCA-2-1	tRNAscan-SE ID: chr4.trna3	chr4:124430005-124430076	-	Cys	GCA	72 bp Sc: 78.2		hg19_tRNAs_chr5.tRNA9	LysCTT		ValCAC
	>Homo_sapiens_tRNA-Cys-GCA-21-1	tRNAscan-SE ID: chr7.trna17	chr7:149361915-149361986	+	Cys	GCA	72 bp Sc: 57.4		hg19_tRNAs_chr6.tRNA13	LysCTT		ValCAC
	>Homo_sapiens_tRNA-Cys-GCA-2-2	tRNAscan-SE ID: chr17.trna13	chr17:37023898-37023969	+	Cys	GCA	72 bp Sc: 78.2		hg19_tRNAs_chr14.tRNA13	LysCTT		ValCAC
	>Homo_sapiens_tRNA-Cys-GCA-22-1	tRNAscan-SE ID: chr7.trna11	chr7:149253802-149253871	+	Cys	GCA	70 bp Sc: 58.6		hg19_tRNAs_chr15.tRNA2	LysCTT		ValTAC
	>Homo_sapiens_tRNA-Cys-GCA-2-3	tRNAscan-SE ID: chr17.trna26	chr17:37309987-37310058	-	Cys	GCA	72 bp Sc: 78.2		hg19_tRNAs_chr16.tRNA10	LysCTT
	>Homo_sapiens_tRNA-Cys-GCA-23-1	tRNAscan-SE ID: chr7.trna22	chr7:149292305-149292376	-	Cys	GCA	72 bp Sc: 51.4		hg19_tRNAs_chr18.tRNA4	LysCTT
	>Homo_sapiens_tRNA-Cys-GCA-2-4	tRNAscan-SE ID: chr17.trna25	chr17:37310744-37310815	-	Cys	GCA	72 bp Sc: 78.2		hg19_tRNAs_chr16.tRNA5	LysCTT
	>Homo_sapiens_tRNA-Cys-GCA-24-1	tRNAscan-SE ID: chr17.trna29	chr17:36989975-36990046	-	Cys	GCA	72 bp Sc: 38.6		hg19_tRNAs_chr1.tRNA55	LysTTT
	>Homo_sapiens_tRNA-Cys-GCA-25-1	tRNAscan-SE ID: chr3.trna9	chr3:17741396-17741461	-	Cys	GCA	66 bp Sc: 30.8		hg19_tRNAs_chr16.tRNA23	LysTTT
	>Homo_sapiens_tRNA-Cys-GCA-3-1	tRNAscan-SE ID: chr7.trna23	chr7:149286164-149286235	-	Cys	GCA	72 bp Sc: 77.5		hg19_tRNAs_chr11.tRNA11	LysTTT
	>Homo_sapiens_tRNA-Cys-GCA-4-1	tRNAscan-SE ID: chr17.trna27	chr17:37025545-37025616	-	Cys	GCA	72 bp Sc: 78.9		hg19_tRNAs_chr6.tRNA71	LysTTT
	>Homo_sapiens_tRNA-Cys-GCA-5-1	tRNAscan-SE ID: chr15.trna3	chr15:80036997-80037069	+	Cys	GCA	73 bp Sc: 75.2		hg19_tRNAs_chr12.tRNA1	LysTTT
	>Homo_sapiens_tRNA-Cys-GCA-6-1	tRNAscan-SE ID: chr3.trna6	chr3:131947944-131948015	-	Cys	GCA	72 bp Sc: 75.0		hg19_tRNAs_chr6.tRNA53	LysTTT
	>Homo_sapiens_tRNA-Cys-GCA-7-1	tRNAscan-SE ID: chr1.trna116	chr1:93981834-93981906	-	Cys	GCA	73 bp Sc: 74.2		hg19_tRNAs_chr6.tRNA75	MetCAT
	>Homo_sapiens_tRNA-Cys-GCA-8-1	tRNAscan-SE ID: chr14.trna9	chr14:73429679-73429750	+	Cys	GCA	72 bp Sc: 74.0		hg19_tRNAs_chr6.tRNA97	MetCAT
	>Homo_sapiens_tRNA-Cys-GCA-9-1	tRNAscan-SE ID: chr3.trna5	chr3:131950642-131950713	-	Cys	GCA	72 bp Sc: 74.9		hg19_tRNAs_chr16.tRNA20	MetCAT
	>Homo_sapiens_tRNA-Cys-GCA-9-2	tRNAscan-SE ID: chr7.trna9	chr7:149028220-149028291	+	Cys	GCA	72 bp Sc: 74.9		hg19_tRNAs_chr6.tRNA162	MetCAT
	>Homo_sapiens_tRNA-Cys-GCA-9-3	tRNAscan-SE ID: chr7.trna16	chr7:149332778-149332849	+	Cys	GCA	72 bp Sc: 74.9		hg19_tRNAs_chr6.tRNA164	MetCAT
	>Homo_sapiens_tRNA-Cys-GCA-9-4	tRNAscan-SE ID: chr7.trna18	chr7:149404760-149404831	+	Cys	GCA	72 bp Sc: 74.9		hg19_tRNAs_chr6.tRNA27	MetCAT
	>Homo_sapiens_tRNA-Cys-GCA-chr11-21	tRNAscan-SE ID: chr11.trna21	chr11:20221796-20221851	-	Cys	GCA	56 bp Sc: 23.9		hg19_tRNAs_chr6.tRNA21	MetCAT
	>Homo_sapiens_tRNA-Cys-GCA-chr12-14	tRNAscan-SE ID: chr12.trna14	chr12:70220758-70220827	-	Cys	GCA	70 bp Sc: 20.9		hg19_tRNAs_chr6.tRNA112	PheGAA
	>Homo_sapiens_tRNA-Cys-GCA-chr5-2	tRNAscan-SE ID: chr5.trna2	chr5:131516472-131516531	+	Cys	GCA	60 bp Sc: 29.9		hg19_tRNAs_chr6.tRNA103	PheGAA
	>Homo_sapiens_tRNA-Cys-GCA-chr7-25	tRNAscan-SE ID: chr7.trna25	chr7:149103155-149103226	-	Cys	GCA	72 bp Sc: 21.7		hg19_tRNAs_chr16.tRNA11	ProAGG
	>Homo_sapiens_tRNA-Cys-GCA-chr8-6	tRNAscan-SE ID: chr8.trna6	chr8:111946778-111946843	+	Cys	GCA	66 bp Sc: 24.0		hg19_tRNAs_chr1.tRNA65	ProAGG
	>Homo_sapiens_tRNA-Cys-GCA-chrX-3	tRNAscan-SE ID: chrX.trna3	chrX:24619954-24620022	-	Cys	GCA	69 bp Sc: 24.1		hg19_tRNAs_chr11.tRNA9	ProAGG
	>Homo_sapiens_tRNA-Und-NNN-5-1	tRNAscan-SE ID: chr17.trna20	chr17:66390957-66391031	-	Cys	GCA	75 bp Sc: 32.9		hg19_tRNAs_chr14.tRNA22	ProAGG
	>Homo_sapiens_nmt-tRNA-Gln-CTG-1-1	tRNAscan-SE ID: chr10.trna6	chr10:20036618-20036674	-	Gln	CTG	57 bp Sc: 22.8		hg19_tRNAs_chr14.tRNA23	ProAGG
	>Homo_sapiens_nmt-tRNA-Gln-TTG-1-1	tRNAscan-SE ID: chrX.trna1	chrX:55206666-55206737	+	Gln	TTG	72 bp Sc: 31.6		hg19_tRNAs_chr16.tRNA29	ProAGG
	>Homo_sapiens_nmt-tRNA-Gln-TTG-13-1	tRNAscan-SE ID: chr7.trna32	chr7:57253980-57254051	-	Gln	TTG	72 bp Sc: 20.6		hg19_tRNAs_chr16.tRNA9	ProAGG
	>Homo_sapiens_nmt-tRNA-Gln-TTG-2-1	tRNAscan-SE ID: chr7.trna7	chr7:141503357-141503428	+	Gln	TTG	72 bp Sc: 25.9		hg19_tRNAs_chr6.tRNA12	ProAGG
	>Homo_sapiens_nmt-tRNA-Gln-TTG-3-1	tRNAscan-SE ID: chr2.trna24	chr2:117782509-117782580	-	Gln	TTG	72 bp Sc: 25.4		hg19_tRNAs_chr7.tRNA2	ProAGG
	>Homo_sapiens_nmt-tRNA-Gln-TTG-4-1	tRNAscan-SE ID: chr3.trna7	chr3:106620878-106620949	-	Gln	TTG	72 bp Sc: 26.9		hg19_tRNAs_chr6.tRNA30	ProCGG
	>Homo_sapiens_nmt-tRNA-Gln-TTG-5-1	tRNAscan-SE ID: chr16.trna15	chr16:3419813-3419884	+	Gln	TTG	72 bp Sc: 22.8		hg19_tRNAs_chr1.tRNA52	ProCGG
	>Homo_sapiens_nmt-tRNA-Gln-TTG-6-1	tRNAscan-SE ID: chr12.trna15	chr12:50211190-50211264	-	Gln	TTG	75 bp Sc: 28.8		hg19_tRNAs_chr16.tRNA6	ProCGG
	>Homo_sapiens_nmt-tRNA-Gln-TTG-7-1	tRNAscan-SE ID: chr2.trna21	chr2:131029911-131029982	-	Gln	TTG	72 bp Sc: 24.6		hg19_tRNAs_chr17.tRNA37	ProCGG
	>Homo_sapiens_nmt-tRNA-Gln-TTG-9-1	tRNAscan-SE ID: chr2.trna9	chr2:132143133-132143204	+	Gln	TTG	72 bp Sc: 21.6		hg19_tRNAs_chr14.tRNA6	ProTGG
	>Homo_sapiens_tRNA-Gln-CTG-10-1	tRNAscan-SE ID: chr1.trna104	chr1:146476760-146476831	-	Gln	CTG	72 bp Sc: 27.5		hg19_tRNAs_chr16.tRNA28	ProTGG
	>Homo_sapiens_tRNA-Gln-CTG-1-1	tRNAscan-SE ID: chr6.trna1	chr6:18836402-18836473	+	Gln	CTG	72 bp Sc: 70.6		hg19_tRNAs_chr16.tRNA3	ProTGG
	>Homo_sapiens_tRNA-Gln-CTG-11-1	tRNAscan-SE ID: chr1.trna28	chr1:149079364-149079435	+	Gln	CTG	72 bp Sc: 26.8		hg19_tRNAs_chr16.tRNA8	ProTGG
	>Homo_sapiens_tRNA-Gln-CTG-1-2	tRNAscan-SE ID: chr6.trna49	chr6:27487308-27487379	+	Gln	CTG	72 bp Sc: 70.6		hg19_tRNAs_chr5.tRNA14	ProTGG
	>Homo_sapiens_tRNA-Gln-CTG-12-1	tRNAscan-SE ID: chr12.trna3	chr12:74851182-74851254	+	Gln	CTG	73 bp Sc: 25.4		hg19_tRNAs_chr14.tRNA3	ProTGG
	>Homo_sapiens_tRNA-Gln-CTG-1-3	tRNAscan-SE ID: chr6.trna99	chr6:28909378-28909449	-	Gln	CTG	72 bp Sc: 70.6		hg19_tRNAs_chr5.tRNA17	PseudoAAG
	>Homo_sapiens_tRNA-Gln-CTG-1-4	tRNAscan-SE ID: chr15.trna8	chr15:66161400-66161471	-	Gln	CTG	72 bp Sc: 70.6		hg19_tRNAs_chr5.tRNA1	PseudoACA
	>Homo_sapiens_tRNA-Gln-CTG-1-5	tRNAscan-SE ID: chr17.trna2	chr17:8023070-8023141	+	Gln	CTG	72 bp Sc: 70.6		hg19_tRNAs_chr6.tRNA41	PseudoACT
	>Homo_sapiens_tRNA-Gln-CTG-16-1	tRNAscan-SE ID: chr2.trna14	chr2:219491145-219491199	+	Gln	CTG	55 bp Sc: 23.9		hg19_tRNAs_chr20.tRNA3	PseudoCAC
	>Homo_sapiens_tRNA-Gln-CTG-2-1	tRNAscan-SE ID: chr6.trna147	chr6:27515531-27515602	-	Gln	CTG	72 bp Sc: 68.3		hg19_tRNAs_chr1.tRNA91	PseudoCCC
	>Homo_sapiens_tRNA-Gln-CTG-3-1	tRNAscan-SE ID: chr1.trna17	chr1:145963304-145963375	+	Gln	CTG	72 bp Sc: 69.5		hg19_tRNAs_chr3.tRNA10	PseudoCTC
	>Homo_sapiens_tRNA-Gln-CTG-3-2	tRNAscan-SE ID: chr1.trna20	chr1:147505038-147505109	+	Gln	CTG	72 bp Sc: 69.5		hg19_tRNAs_chr2.tRNA25	PseudoCTC
	>Homo_sapiens_tRNA-Gln-CTG-4-1	tRNAscan-SE ID: chr1.trna101	chr1:147737382-147737453	-	Gln	CTG	72 bp Sc: 69.5		hg19_tRNAs_chr2.tRNA24	PseudoCTC
	>Homo_sapiens_tRNA-Gln-CTG-4-2	tRNAscan-SE ID: chr1.trna29	chr1:149186125-149186196	+	Gln	CTG	72 bp Sc: 69.5		hg19_tRNAs_chr1.tRNA23	PseudoCTG
	>Homo_sapiens_tRNA-Gln-CTG-5-1	tRNAscan-SE ID: chr6.trna42	chr6:27263212-27263283	+	Gln	CTG	72 bp Sc: 65.1		hg19_tRNAs_chr15.tRNA6	PseudoCTT
	>Homo_sapiens_tRNA-Gln-CTG-6-1	tRNAscan-SE ID: chr6.trna132	chr6:27759135-27759206	-	Gln	CTG	72 bp Sc: 62.0		hg19_tRNAs_chr6.tRNA88	PseudoGAA
	>Homo_sapiens_tRNA-Gln-CTG-7-1	tRNAscan-SE ID: chr1.trna23	chr1:147800937-147801008	+	Gln	CTG	72 bp Sc: 56.3		hg19_tRNAs_chr1.tRNA100	PseudoGAA
	>Homo_sapiens_tRNA-Gln-CTG-8-1	tRNAscan-SE ID: chr1.trna111	chr1:144839436-144839507	-	Gln	CTG	72 bp Sc: 34.2		hg19_tRNAs_chr1.tRNA92	PseudoGAA
	>Homo_sapiens_tRNA-Gln-CTG-8-2	tRNAscan-SE ID: chr1.trna110	chr1:145379320-145379391	-	Gln	CTG	72 bp Sc: 34.2		hg19_tRNAs_chr3.tRNA12	PseudoGCA
	>Homo_sapiens_tRNA-Gln-CTG-9-1	tRNAscan-SE ID: chr1.trna24	chr1:147825689-147825760	+	Gln	CTG	72 bp Sc: 29.3		hg19_tRNAs_chr16.tRNA31	PseudoTGG
	>Homo_sapiens_tRNA-Gln-CTG-chr19-4	tRNAscan-SE ID: chr19.trna4	chr19:32486715-32486782	+	Gln	CTG	68 bp Sc: 20.3		hg19_tRNAs_chr2.tRNA17	PseudoTTC
	>Homo_sapiens_tRNA-Gln-TTG-1-1	tRNAscan-SE ID: chr17.trna14	chr17:47269890-47269961	+	Gln	TTG	72 bp Sc: 71.4		hg19_tRNAs_chr6.tRNA85	PseudoTTC
	>Homo_sapiens_tRNA-Gln-TTG-2-1	tRNAscan-SE ID: chr6.trna63	chr6:28557156-28557227	+	Gln	TTG	72 bp Sc: 69.8		hg19_tRNAs_chr1.tRNA105	PseudoTTC
	>Homo_sapiens_tRNA-Gln-TTG-3-1	tRNAscan-SE ID: chr6.trna175	chr6:26311424-26311495	-	Gln	TTG	72 bp Sc: 62.4		hg19_tRNAs_chr12.tRNA16	PseudoTTG
	>Homo_sapiens_tRNA-Gln-TTG-3-2	tRNAscan-SE ID: chr6.trna174	chr6:26311975-26312046	-	Gln	TTG	72 bp Sc: 62.4		hg19_tRNAs_chr14.tRNA12	PseudoTTT
	>Homo_sapiens_tRNA-Gln-TTG-3-3	tRNAscan-SE ID: chr6.trna131	chr6:27763640-27763711	-	Gln	TTG	72 bp Sc: 62.4		hg19_tRNAs_chr22.tRNA1	SeCTCA
	>Homo_sapiens_tRNA-Gln-TTG-4-1	tRNAscan-SE ID: chr6.trna82	chr6:145503859-145503930	+	Gln	TTG	72 bp Sc: 57.0		hg19_tRNAs_chr19.tRNA8	SeCTCA
	>Homo_sapiens_tRNA-Gln-TTG-5-1	tRNAscan-SE ID: chr2.trna26	chr2:45937441-45937513	-	Gln	TTG	73 bp Sc: 43.9		hg19_tRNAs_chr6.tRNA145	SerAGA
	>Homo_sapiens_tRNA-Gln-TTG-6-1	tRNAscan-SE ID: chr4.trna4	chr4:40908743-40908815	-	Gln	TTG	73 bp Sc: 25.5		hg19_tRNAs_chr17.tRNA35	SerAGA
	>Homo_sapiens_tRNA-Gln-TTG-chr8-10	tRNAscan-SE ID: chr8.trna10	chr8:89145236-89145309	-	Gln	TTG	74 bp Sc: 20.2		hg19_tRNAs_chr6.tRNA44	SerAGA
	>Homo_sapiens_tRNA-Glu-CTC-1-1	tRNAscan-SE ID: chr1.trna106	chr1:145399233-145399304	-	Glu	CTC	72 bp Sc: 70.0		hg19_tRNAs_chr6.tRNA46	SerAGA
	>Homo_sapiens_tRNA-Glu-CTC-1-2	tRNAscan-SE ID: chr1.trna73	chr1:161417018-161417089	-	Glu	CTC	72 bp Sc: 70.0		hg19_tRNAs_chr6.tRNA47	SerAGA
	>Homo_sapiens_tRNA-Glu-CTC-1-3	tRNAscan-SE ID: chr1.trna70	chr1:161424398-161424469	-	Glu	CTC	72 bp Sc: 70.0		hg19_tRNAs_chr6.tRNA5	SerAGA
	>Homo_sapiens_tRNA-Glu-CTC-1-4	tRNAscan-SE ID: chr1.trna67	chr1:161431809-161431880	-	Glu	CTC	72 bp Sc: 70.0		hg19_tRNAs_chr8.tRNA11	SerAGA
	>Homo_sapiens_tRNA-Glu-CTC-1-5	tRNAscan-SE ID: chr1.trna64	chr1:161439189-161439260	-	Glu	CTC	72 bp Sc: 70.0		hg19_tRNAs_chr6.tRNA50	SerAGA
	>Homo_sapiens_tRNA-Glu-CTC-1-6	tRNAscan-SE ID: chr6.trna76	chr6:28949976-28950047	+	Glu	CTC	72 bp Sc: 70.0		hg19_tRNAs_chr6.tRNA172	SerTGA
	>Homo_sapiens_tRNA-Glu-CTC-1-7	tRNAscan-SE ID: chr6.trna86	chr6:126101393-126101464	-	Glu	CTC	72 bp Sc: 70.0		hg19_tRNAs_chr17.tRNA36	ThrAGT
	>Homo_sapiens_tRNA-Glu-CTC-2-1	tRNAscan-SE ID: chr1.trna55	chr1:249168447-249168518	+	Glu	CTC	72 bp Sc: 63.5		hg19_tRNAs_chr17.tRNA8	ThrAGT
	>Homo_sapiens_tRNA-Glu-CTC-3-1	tRNAscan-SE ID: chr13.trna3	chr13:42030061-42030132	-	Glu	CTC	72 bp Sc: 29.4		hg19_tRNAs_chr19.tRNA4	ThrAGT
	>Homo_sapiens_tRNA-Glu-CTC-5-1	tRNAscan-SE ID: chr8.trna1	chr8:59504798-59504868	+	Glu	CTC	71 bp Sc: 25.0		hg19_tRNAs_chr6.tRNA69	ThrAGT
	>Homo_sapiens_tRNA-Glu-TTC-10-1	tRNAscan-SE ID: chr1.trna92	chr1:149278785-149278857	-	Glu	TTC	73 bp Sc: 26.4		hg19_tRNAs_chr6.tRNA34	ThrAGT
	>Homo_sapiens_tRNA-Glu-TTC-1-1	tRNAscan-SE ID: chr2.trna18	chr2:131094701-131094772	-	Glu	TTC	72 bp Sc: 71.3		hg19_tRNAs_chr17.tRNA40	ThrAGT
	>Homo_sapiens_tRNA-Glu-TTC-11-1	tRNAscan-SE ID: chr14.trna15	chr14:32236817-32236885	-	Glu	TTC	69 bp Sc: 22.7		hg19_tRNAs_chr6.tRNA60	ThrAGT
	>Homo_sapiens_tRNA-Glu-TTC-1-2	tRNAscan-SE ID: chr13.trna4	chr13:41634874-41634945	-	Glu	TTC	72 bp Sc: 71.3		hg19_tRNAs_chr6.tRNA135	ThrAGT
	>Homo_sapiens_tRNA-Glu-TTC-2-1	tRNAscan-SE ID: chr13.trna2	chr13:45492062-45492133	-	Glu	TTC	72 bp Sc: 72.0		hg19_tRNAs_chr6.tRNA167	ThrAGT
	>Homo_sapiens_tRNA-Glu-TTC-2-2	tRNAscan-SE ID: chr15.trna12	chr15:26327381-26327452	-	Glu	TTC	72 bp Sc: 72.0		hg19_tRNAs_chr17.tRNA14	ThrCGT
	>Homo_sapiens_tRNA-Glu-TTC-3-1	tRNAscan-SE ID: chr1.trna5	chr1:17199078-17199149	+	Glu	TTC	72 bp Sc: 69.8		hg19_tRNAs_chr6.tRNA125	ThrCGT
	>Homo_sapiens_tRNA-Glu-TTC-4-1	tRNAscan-SE ID: chr1.trna123	chr1:16861774-16861845	-	Glu	TTC	72 bp Sc: 65.3		hg19_tRNAs_chr6.tRNA121	ThrCGT
	>Homo_sapiens_tRNA-Glu-TTC-4-2	tRNAscan-SE ID: chr1.trna77	chr1:161391883-161391954	-	Glu	TTC	72 bp Sc: 65.3		hg19_tRNAs_chr6.tRNA127	ThrTGT
	>Homo_sapiens_tRNA-Glu-TTC-5-1	tRNAscan-SE ID: chr1.trna45	chr1:161582508-161582579	+	Glu	TTC	72 bp Sc: 42.1		hg19_tRNAs_chr5.tRNA13	ThrTGT
	>Homo_sapiens_tRNA-Glu-TTC-6-1	tRNAscan-SE ID: chr1.trna99	chr1:147781030-147781101	-	Glu	TTC	72 bp Sc: 27.6		hg19_tRNAs_chr12.tRNA6	TrpCCA
	>Homo_sapiens_tRNA-Glu-TTC-7-1	tRNAscan-SE ID: chr1.trna95	chr1:149161628-149161699	-	Glu	TTC	72 bp Sc: 28.3		hg19_tRNAs_chr17.tRNA12	TrpCCA
	>Homo_sapiens_tRNA-Glu-TTC-8-1	tRNAscan-SE ID: chr1.trna86	chr1:149664355-149664427	-	Glu	TTC	73 bp Sc: 33.5		hg19_tRNAs_chr17.tRNA6	TrpCCA
	>Homo_sapiens_tRNA-Glu-TTC-9-1	tRNAscan-SE ID: chr2.trna16	chr2:204229131-204229201	-	Glu	TTC	71 bp Sc: 21.3		hg19_tRNAs_chr6.tRNA168	TrpCCA
	>Homo_sapiens_tRNA-Gly-CCC-1-1	tRNAscan-SE ID: chr1.trna122	chr1:16872434-16872504	-	Gly	CCC	71 bp Sc: 75.5		hg19_tRNAs_chr6.tRNA170	TrpCCA
	>Homo_sapiens_tRNA-Gly-CCC-1-2	tRNAscan-SE ID: chr1.trna4	chr1:17188416-17188486	+	Gly	CCC	71 bp Sc: 75.5		hg19_tRNAs_chr17.tRNA39	TrpCCA
	>Homo_sapiens_tRNA-Gly-CCC-2-1	tRNAscan-SE ID: chr2.trna25	chr2:70476123-70476193	-	Gly	CCC	71 bp Sc: 74.1		hg19_tRNAs_chr7.tRNA1	TrpCCA
	>Homo_sapiens_tRNA-Gly-CCC-2-2	tRNAscan-SE ID: chr16.trna32	chr16:686736-686806	-	Gly	CCC	71 bp Sc: 74.1		hg19_tRNAs_chr8.tRNA12	TyrGTA
	>Homo_sapiens_tRNA-Gly-CCC-3-1	tRNAscan-SE ID: chr17.trna11	chr17:19764175-19764245	+	Gly	CCC	71 bp Sc: 63.3		hg19_tRNAs_chr6.tRNA15	TyrGTA
	>Homo_sapiens_tRNA-Gly-CCC-4-1	tRNAscan-SE ID: chr1.trna120	chr1:17004766-17004836	-	Gly	CCC	71 bp Sc: 62.1		hg19_tRNAs_chr6.tRNA16	TyrGTA
	>Homo_sapiens_tRNA-Gly-CCC-5-1	tRNAscan-SE ID: chr1.trna2	chr1:17053780-17053850	+	Gly	CCC	71 bp Sc: 52.3		hg19_tRNAs_chr6.tRNA14	TyrGTA
	>Homo_sapiens_tRNA-Gly-CCC-6-1	tRNAscan-SE ID: chr1.trna83	chr1:149680215-149680275	-	Gly	CCC	61 bp Sc: 42.1		hg19_tRNAs_chr2.tRNA2	TyrGTA
	>Homo_sapiens_tRNA-Gly-CCC-7-1	tRNAscan-SE ID: chr2.trna1	chr2:11691833-11691893	+	Gly	CCC	61 bp Sc: 34.6		hg19_tRNAs_chr14.tRNA17	TyrGTA
	>Homo_sapiens_tRNA-Gly-CCC-8-1	tRNAscan-SE ID: chr1_gl000192_random.trna2	chr1_gl000192_random:466079-466149	-	Gly	CCC	71 bp Sc: 30.7		hg19_tRNAs_chr14.tRNA18	TyrGTA
	>Homo_sapiens_tRNA-Gly-CCC-chr1-102	tRNAscan-SE ID: chr1.trna102	chr1:147716738-147716809	-	Gly	CCC	72 bp Sc: 20.1		hg19_tRNAs_chr6.tRNA17	TyrGTA
	>Homo_sapiens_tRNA-Gly-CCC-chr1-16	tRNAscan-SE ID: chr1.trna16	chr1:145950996-145951066	+	Gly	CCC	71 bp Sc: 23.7		hg19_tRNAs_chr14.tRNA5	TyrGTA
	>Homo_sapiens_tRNA-Gly-CCC-chr1-19	tRNAscan-SE ID: chr1.trna19	chr1:147492714-147492784	+	Gly	CCC	71 bp Sc: 23.7		hg19_tRNAs_chr14.tRNA16	TyrGTA
	>Homo_sapiens_tRNA-Gly-GCC-1-1	tRNAscan-SE ID: chr1.trna34	chr1:161413094-161413164	+	Gly	GCC	71 bp Sc: 79.9		hg19_tRNAs_chr8.tRNA4	TyrGTA
	>Homo_sapiens_tRNA-Gly-GCC-1-2	tRNAscan-SE ID: chr1.trna36	chr1:161420467-161420537	+	Gly	GCC	71 bp Sc: 79.9		hg19_tRNAs_chr8.tRNA5	TyrGTA
	>Homo_sapiens_tRNA-Gly-GCC-1-3	tRNAscan-SE ID: chr1.trna38	chr1:161427898-161427968	+	Gly	GCC	71 bp Sc: 79.9		hg19_tRNAs_chr14.tRNA19	TyrGTA
	>Homo_sapiens_tRNA-Gly-GCC-1-4	tRNAscan-SE ID: chr1.trna40	chr1:161435258-161435328	+	Gly	GCC	71 bp Sc: 79.9		hg19_tRNAs_chr6.tRNA136	ValAAC
	>Homo_sapiens_tRNA-Gly-GCC-1-5	tRNAscan-SE ID: chr21.trna1	chr21:18827107-18827177	-	Gly	GCC	71 bp Sc: 79.9		hg19_tRNAs_chr6.tRNA139	ValAAC
	>Homo_sapiens_tRNA-Gly-GCC-2-1	tRNAscan-SE ID: chr1.trna61	chr1:161493637-161493707	-	Gly	GCC	71 bp Sc: 77.9		hg19_tRNAs_chr3.tRNA2	ValAAC
	>Homo_sapiens_tRNA-Gly-GCC-2-2	tRNAscan-SE ID: chr2.trna17	chr2:157257659-157257729	-	Gly	GCC	71 bp Sc: 77.9		hg19_tRNAs_chr5.tRNA12	ValAAC
	>Homo_sapiens_tRNA-Gly-GCC-2-3	tRNAscan-SE ID: chr6.trna129	chr6:27870686-27870756	-	Gly	GCC	71 bp Sc: 77.9		hg19_tRNAs_chr5.tRNA4	ValAAC
	>Homo_sapiens_tRNA-Gly-GCC-2-4	tRNAscan-SE ID: chr16.trna24	chr16:70812942-70813012	-	Gly	GCC	71 bp Sc: 77.9		hg19_tRNAs_chr5.tRNA5	ValAAC
	>Homo_sapiens_tRNA-Gly-GCC-2-5	tRNAscan-SE ID: chr16.trna20	chr16:70823410-70823480	+	Gly	GCC	71 bp Sc: 77.9		hg19_tRNAs_chr6.tRNA132	ValAAC
	>Homo_sapiens_tRNA-Gly-GCC-2-6	tRNAscan-SE ID: chr17.trna4	chr17:8029064-8029134	+	Gly	GCC	71 bp Sc: 77.9		hg19_tRNAs_chr5.tRNA15	ValAAC
	>Homo_sapiens_tRNA-Gly-GCC-3-1	tRNAscan-SE ID: chr16.trna25	chr16:70812114-70812184	-	Gly	GCC	71 bp Sc: 69.9		hg19_tRNAs_chr6.tRNA37	ValAAC
	>Homo_sapiens_tRNA-Gly-GCC-4-1	tRNAscan-SE ID: chr1.trna42	chr1:161450356-161450426	+	Gly	GCC	71 bp Sc: 64.5		hg19_tRNAs_chr1.tRNA90	ValCAC
	>Homo_sapiens_tRNA-Gly-GCC-5-1	tRNAscan-SE ID: chr16.trna19	chr16:70822597-70822667	+	Gly	GCC	71 bp Sc: 50.7		hg19_tRNAs_chr1.tRNA98	ValCAC
	>Homo_sapiens_tRNA-Gly-GCC-6-1	tRNAscan-SE ID: chr6.trna80	chr6:142578776-142578846	+	Gly	GCC	71 bp Sc: 38.7		hg19_tRNAs_chr1.tRNA85	ValCAC
	>Homo_sapiens_tRNA-Gly-TCC-1-1	tRNAscan-SE ID: chr19.trna2	chr19:4724082-4724153	+	Gly	TCC	72 bp Sc: 71.6		hg19_tRNAs_chr5.tRNA10	ValCAC
	>Homo_sapiens_tRNA-Gly-TCC-2-1	tRNAscan-SE ID: chr1.trna107	chr1:145397864-145397935	-	Gly	TCC	72 bp Sc: 71.6		hg19_tRNAs_chr5.tRNA18	ValCAC
	>Homo_sapiens_tRNA-Gly-TCC-2-2	tRNAscan-SE ID: chr1.trna72	chr1:161417375-161417446	-	Gly	TCC	72 bp Sc: 71.6		hg19_tRNAs_chr5.tRNA2	ValCAC
	>Homo_sapiens_tRNA-Gly-TCC-2-3	tRNAscan-SE ID: chr1.trna69	chr1:161424756-161424827	-	Gly	TCC	72 bp Sc: 71.6		hg19_tRNAs_chr5.tRNA6	ValCAC
	>Homo_sapiens_tRNA-Gly-TCC-2-4	tRNAscan-SE ID: chr1.trna66	chr1:161432166-161432237	-	Gly	TCC	72 bp Sc: 71.6		hg19_tRNAs_chr6.tRNA9	ValCAC
	>Homo_sapiens_tRNA-Gly-TCC-2-5	tRNAscan-SE ID: chr1.trna63	chr1:161439547-161439618	-	Gly	TCC	72 bp Sc: 71.6		hg19_tRNAs_chr1.tRNA99	ValCAC
	>Homo_sapiens_tRNA-Gly-TCC-2-6	tRNAscan-SE ID: chr1.trna43	chr1:161500903-161500974	+	Gly	TCC	72 bp Sc: 71.6		hg19_tRNAs_chr6.tRNA133	ValCAC
	>Homo_sapiens_tRNA-Gly-TCC-3-1	tRNAscan-SE ID: chr17.trna9	chr17:8124866-8124937	+	Gly	TCC	72 bp Sc: 71.6		hg19_tRNAs_chr19.tRNA13	ValCAC
	>Homo_sapiens_tRNA-Gly-TCC-4-1	tRNAscan-SE ID: chr1.trna75	chr1:161409961-161410032	-	Gly	TCC	72 bp Sc: 47.7		hg19_tRNAs_chr6.tRNA157	ValCAC
	>Homo_sapiens_tRNA-His-GTG-1-1	tRNAscan-SE ID: chr1.trna108	chr1:145396881-145396952	-	His	GTG	72 bp Sc: 60.6		hg19_tRNAs_chr6.tRNA40	ValTAC
	>Homo_sapiens_tRNA-His-GTG-1-2	tRNAscan-SE ID: chr1.trna18	chr1:146544773-146544844	+	His	GTG	72 bp Sc: 60.6		hg19_tRNAs_chr11.tRNA17	ValTAC
	>Homo_sapiens_tRNA-His-GTG-1-3	tRNAscan-SE ID: chr1.trna22	chr1:147753471-147753542	+	His	GTG	72 bp Sc: 60.6		hg19_tRNAs_chrX.tRNA4	ValTAC
	>Homo_sapiens_tRNA-His-GTG-1-4	tRNAscan-SE ID: chr1.trna100	chr1:147774845-147774916	-	His	GTG	72 bp Sc: 60.6		hg19_tRNAs_chr11.tRNA16	ValTAC
	>Homo_sapiens_tRNA-His-GTG-1-5	tRNAscan-SE ID: chr6.trna32	chr6:27125906-27125977	+	His	GTG	72 bp Sc: 60.6		hg19_tRNAs_chr10.tRNA6	ValTAC
	>Homo_sapiens_tRNA-His-GTG-1-6	tRNAscan-SE ID: chr9.trna9	chr9:14433938-14434009	-	His	GTG	72 bp Sc: 60.6
	>Homo_sapiens_tRNA-His-GTG-1-7	tRNAscan-SE ID: chr15.trna10	chr15:45490804-45490875	-	His	GTG	72 bp Sc: 60.6
	>Homo_sapiens_tRNA-His-GTG-1-8	tRNAscan-SE ID: chr15.trna9	chr15:45492611-45492682	-	His	GTG	72 bp Sc: 60.6
	>Homo_sapiens_tRNA-His-GTG-1-9	tRNAscan-SE ID: chr15.trna1	chr15:45493349-45493420	+	His	GTG	72 bp Sc: 60.6
	>Homo_sapiens_tRNA-His-GTG-2-1	tRNAscan-SE ID: chr1.trna96	chr1:149155828-149155899	-	His	GTG	72 bp Sc: 53.9
	>Homo_sapiens_tRNA-Ile-AAT-10-1	tRNAscan-SE ID: chr6.trna39	chr6:27251864-27251937	+	Ile	AAT	74 bp Sc: 33.6
	>Homo_sapiens_tRNA-Ile-AAT-1-1	tRNAscan-SE ID: chr6.trna78	chr6:58149254-58149327	+	Ile	AAT	74 bp Sc: 80.5
	>Homo_sapiens_tRNA-Ile-AAT-11-1	tRNAscan-SE ID: chr12.trna9	chr12:129716198-129716272	+	Ile	AAT	75 bp Sc: 26.7
	>Homo_sapiens_tRNA-Ile-AAT-2-1	tRNAscan-SE ID: chr6.trna58	chr6:27655967-27656040	+	Ile	AAT	74 bp Sc: 83.4
	>Homo_sapiens_tRNA-Ile-AAT-3-1	tRNAscan-SE ID: chr6.trna154	chr6:27242990-27243063	-	Ile	AAT	74 bp Sc: 81.7
	>Homo_sapiens_tRNA-Ile-AAT-4-1	tRNAscan-SE ID: chr17.trna34	chr17:8130309-8130382	-	Ile	AAT	74 bp Sc: 80.1
	>Homo_sapiens_tRNA-Ile-AAT-5-1	tRNAscan-SE ID: chr6.trna11	chr6:26554350-26554423	+	Ile	AAT	74 bp Sc: 80.0
	>Homo_sapiens_tRNA-Ile-AAT-5-2	tRNAscan-SE ID: chr6.trna159	chr6:27144994-27145067	-	Ile	AAT	74 bp Sc: 80.0
	>Homo_sapiens_tRNA-Ile-AAT-5-3	tRNAscan-SE ID: chr6.trna155	chr6:27205350-27205423	-	Ile	AAT	74 bp Sc: 80.0
	>Homo_sapiens_tRNA-Ile-AAT-5-4	tRNAscan-SE ID: chr14.trna12	chr14:102783429-102783502	+	Ile	AAT	74 bp Sc: 80.0
	>Homo_sapiens_tRNA-Ile-AAT-5-5	tRNAscan-SE ID: chr17.trna8	chr17:8090911-8090984	+	Ile	AAT	74 bp Sc: 80.0
	>Homo_sapiens_tRNA-Ile-AAT-6-1	tRNAscan-SE ID: chr6.trna164	chr6:26745255-26745328	-	Ile	AAT	74 bp Sc: 82.0
	>Homo_sapiens_tRNA-Ile-AAT-7-1	tRNAscan-SE ID: chr6.trna166	chr6:26721221-26721294	-	Ile	AAT	74 bp Sc: 80.0
	>Homo_sapiens_tRNA-Ile-AAT-7-2	tRNAscan-SE ID: chr6.trna27	chr6:26780832-26780905	+	Ile	AAT	74 bp Sc: 80.0
	>Homo_sapiens_tRNA-Ile-AAT-8-1	tRNAscan-SE ID: chr6.trna57	chr6:27636362-27636435	+	Ile	AAT	74 bp Sc: 73.9
	>Homo_sapiens_tRNA-Ile-AAT-9-1	tRNAscan-SE ID: chr6.trna38	chr6:27241739-27241812	+	Ile	AAT	74 bp Sc: 78.0
	>Homo_sapiens_tRNA-Ile-AAT-chr6-37	tRNAscan-SE ID: chr6.trna37	chr6:27228710-27228784	+	Ile	AAT	75 bp Sc: 20.7
	>Homo_sapiens_tRNA-Ile-AAT-chr6-83	tRNAscan-SE ID: chr6.trna83	chr6:152230277-152230340	+	Ile	AAT	64 bp Sc: 20.1
	>Homo_sapiens_tRNA-Ile-GAT-1-1	tRNAscan-SE ID: chrX.trna10	chrX:3756418-3756491	-	Ile	GAT	74 bp Sc: 75.2
	>Homo_sapiens_tRNA-Ile-GAT-1-2	tRNAscan-SE ID: chrX.trna8	chrX:3794842-3794915	-	Ile	GAT	74 bp Sc: 75.2
	>Homo_sapiens_tRNA-Ile-GAT-1-3	tRNAscan-SE ID: chrX.trna6	chrX:3833271-3833344	-	Ile	GAT	74 bp Sc: 75.2
	>Homo_sapiens_tRNA-Ile-GAT-chrX-5	tRNAscan-SE ID: chrX.trna5	chrX:3833685-3833758	-	Ile	GAT	74 bp Sc: 38.2
	>Homo_sapiens_tRNA-Ile-GAT-chrX-7	tRNAscan-SE ID: chrX.trna7	chrX:3795256-3795329	-	Ile	GAT	74 bp Sc: 38.2
	>Homo_sapiens_tRNA-Ile-GAT-chrX-9	tRNAscan-SE ID: chrX.trna9	chrX:3756832-3756905	-	Ile	GAT	74 bp Sc: 28.4
	>Homo_sapiens_tRNA-Ile-TAT-1-1	tRNAscan-SE ID: chr19.trna11	chr19:39902808-39902900	-	Ile	TAT	93 bp Sc: 72.4
	>Homo_sapiens_tRNA-Ile-TAT-2-1	tRNAscan-SE ID: chr2.trna5	chr2:43037676-43037768	+	Ile	TAT	93 bp Sc: 70.1
	>Homo_sapiens_tRNA-Ile-TAT-2-2	tRNAscan-SE ID: chr6.trna28	chr6:26988125-26988218	+	Ile	TAT	94 bp Sc: 70.1
	>Homo_sapiens_tRNA-Ile-TAT-2-3	tRNAscan-SE ID: chr6.trna55	chr6:27599200-27599293	+	Ile	TAT	94 bp Sc: 70.1
	>Homo_sapiens_tRNA-Ile-TAT-3-1	tRNAscan-SE ID: chr6.trna62	chr6:28505367-28505460	+	Ile	TAT	94 bp Sc: 68.9
	>Homo_sapiens_nmt-tRNA-Leu-TAA-1-1	tRNAscan-SE ID: chr4.trna2	chr4:156384978-156385052	-	Leu	TAA	75 bp Sc: 55.7
	>Homo_sapiens_nmt-tRNA-Leu-TAA-4-1	tRNAscan-SE ID: chrX.trna2	chrX:55207755-55207829	-	Leu	TAA	75 bp Sc: 30.0
	>Homo_sapiens_tRNA-Gln-CTG-13-1	tRNAscan-SE ID: chr5.trna23	chr5:151248074-151248145	-	Leu	CAA	72 bp Sc: 21.1
	>Homo_sapiens_tRNA-Leu-AAG-1-1	tRNAscan-SE ID: chr5.trna22	chr5:180524474-180524555	-	Leu	AAG	82 bp Sc: 76.4
	>Homo_sapiens_tRNA-Leu-AAG-1-2	tRNAscan-SE ID: chr5.trna6	chr5:180528840-180528921	+	Leu	AAG	82 bp Sc: 76.4
	>Homo_sapiens_tRNA-Leu-AAG-1-3	tRNAscan-SE ID: chr5.trna19	chr5:180601044-180601125	-	Leu	AAG	82 bp Sc: 76.4
	>Homo_sapiens_tRNA-Leu-AAG-2-1	tRNAscan-SE ID: chr5.trna10	chr5:180614701-180614782	+	Leu	AAG	82 bp Sc: 74.4
	>Homo_sapiens_tRNA-Leu-AAG-2-2	tRNAscan-SE ID: chr6.trna98	chr6:28911399-28911480	-	Leu	AAG	82 bp Sc: 74.4
	>Homo_sapiens_tRNA-Leu-AAG-2-3	tRNAscan-SE ID: chr14.trna1	chr14:21078291-21078372	+	Leu	AAG	82 bp Sc: 74.4
	>Homo_sapiens_tRNA-Leu-AAG-2-4	tRNAscan-SE ID: chr16.trna17	chr16:22308461-22308542	+	Leu	AAG	82 bp Sc: 74.4
	>Homo_sapiens_tRNA-Leu-AAG-3-1	tRNAscan-SE ID: chr6.trna77	chr6:28956779-28956860	+	Leu	AAG	82 bp Sc: 73.2
	>Homo_sapiens_tRNA-Leu-AAG-4-1	tRNAscan-SE ID: chr6.trna127	chr6:28446400-28446481	-	Leu	AAG	82 bp Sc: 62.5
	>Homo_sapiens_tRNA-Leu-AAG-5-1	tRNAscan-SE ID: chr2.trna4	chr2:30277568-30277640	+	Leu	AAG	73 bp Sc: 30.1
	>Homo_sapiens_tRNA-Leu-AAG-6-1	tRNAscan-SE ID: chr20.trna1	chr20:48952342-48952423	-	Leu	AAG	82 bp Sc: 33.9
	>Homo_sapiens_tRNA-Leu-AAG-7-1	tRNAscan-SE ID: chr5.trna20	chr5:180591572-180591636	-	Leu	AAG	65 bp Sc: 24.5
	>Homo_sapiens_tRNA-Leu-CAA-1-1	tRNAscan-SE ID: chr6.trna100	chr6:28864000-28864105	-	Leu	CAA	106 bp Sc: 82.8
	>Homo_sapiens_tRNA-Leu-CAA-1-2	tRNAscan-SE ID: chr6.trna73	chr6:28908830-28908934	+	Leu	CAA	105 bp Sc: 82.9
	>Homo_sapiens_tRNA-Leu-CAA-2-1	tRNAscan-SE ID: chr6.trna141	chr6:27573417-27573524	-	Leu	CAA	108 bp Sc: 84.0
	>Homo_sapiens_tRNA-Leu-CAA-3-1	tRNAscan-SE ID: chr6.trna142	chr6:27570348-27570454	-	Leu	CAA	107 bp Sc: 83.4
	>Homo_sapiens_tRNA-Leu-CAA-4-1	tRNAscan-SE ID: chr1.trna54	chr1:249168054-249168159	+	Leu	CAA	106 bp Sc: 79.6
	>Homo_sapiens_tRNA-Leu-CAA-5-1	tRNAscan-SE ID: chr11.trna1	chr11:9296790-9296863	+	Leu	CAA	74 bp Sc: 60.2
	>Homo_sapiens_tRNA-Leu-CAA-6-1	tRNAscan-SE ID: chr1.trna59	chr1:161581736-161581819	-	Leu	CAA	84 bp Sc: 61.9
	>Homo_sapiens_tRNA-Leu-CAA-7-1	tRNAscan-SE ID: chr10.trna4	chr10:34591416-34591483	-	Leu	CAA	68 bp Sc: 20.9
	>Homo_sapiens_tRNA-Leu-CAA-chr1-1	tRNAscan-SE ID: chr1.trna1	chr1:4627148-4627212	+	Leu	CAA	65 bp Sc: 21.6
	>Homo_sapiens_tRNA-Leu-CAA-chr14-11	tRNAscan-SE ID: chr14.trna11	chr14:91726562-91726634	+	Leu	CAA	73 bp Sc: 24.3
	>Homo_sapiens_tRNA-Leu-CAG-1-1	tRNAscan-SE ID: chr1.trna33	chr1:161411323-161411405	+	Leu	CAG	83 bp Sc: 83.1
	>Homo_sapiens_tRNA-Leu-CAG-1-2	tRNAscan-SE ID: chr1.trna35	chr1:161418741-161418823	+	Leu	CAG	83 bp Sc: 83.1
	>Homo_sapiens_tRNA-Leu-CAG-1-3	tRNAscan-SE ID: chr1.trna37	chr1:161426122-161426204	+	Leu	CAG	83 bp Sc: 83.1
	>Homo_sapiens_tRNA-Leu-CAG-1-4	tRNAscan-SE ID: chr1.trna39	chr1:161433532-161433614	+	Leu	CAG	83 bp Sc: 83.1
	>Homo_sapiens_tRNA-Leu-CAG-1-5	tRNAscan-SE ID: chr1.trna41	chr1:161440913-161440995	+	Leu	CAG	83 bp Sc: 83.1
	>Homo_sapiens_tRNA-Leu-CAG-1-6	tRNAscan-SE ID: chr1.trna60	chr1:161500132-161500214	-	Leu	CAG	83 bp Sc: 83.1
	>Homo_sapiens_tRNA-Leu-CAG-1-7	tRNAscan-SE ID: chr6.trna7	chr6:26521436-26521518	+	Leu	CAG	83 bp Sc: 83.1
	>Homo_sapiens_tRNA-Leu-CAG-2-1	tRNAscan-SE ID: chr16.trna18	chr16:57333863-57333945	+	Leu	CAG	83 bp Sc: 82.4
	>Homo_sapiens_tRNA-Leu-CAG-2-2	tRNAscan-SE ID: chr16.trna26	chr16:57334392-57334474	-	Leu	CAG	83 bp Sc: 82.4
	>Homo_sapiens_tRNA-Leu-CAG-chr9-3	tRNAscan-SE ID: chr9.trna3	chr9:86861415-86861474	+	Leu	CAG	60 bp Sc: 25.7
	>Homo_sapiens_tRNA-Leu-CAG-chr9-7	tRNAscan-SE ID: chr9.trna7	chr9:123117353-123117435	-	Leu	CAG	83 bp Sc: 28.4
	>Homo_sapiens_tRNA-Leu-TAA-1-1	tRNAscan-SE ID: chr6.trna81	chr6:144537684-144537766	+	Leu	TAA	83 bp Sc: 92.1
	>Homo_sapiens_tRNA-Leu-TAA-2-1	tRNAscan-SE ID: chr6.trna135	chr6:27688898-27688980	-	Leu	TAA	83 bp Sc: 85.0
	>Homo_sapiens_tRNA-Leu-TAA-3-1	tRNAscan-SE ID: chr11.trna4	chr11:59319228-59319310	+	Leu	TAA	83 bp Sc: 89.3
	>Homo_sapiens_tRNA-Leu-TAA-4-1	tRNAscan-SE ID: chr6.trna156	chr6:27198334-27198416	-	Leu	TAA	83 bp Sc: 83.3
	>Homo_sapiens_tRNA-Leu-TAA-5-1	tRNAscan-SE ID: chr6.trna79	chr6:69914378-69914460	+	Leu	TAA	83 bp Sc: 37.2
	>Homo_sapiens_tRNA-Leu-TAA-chr11-12	tRNAscan-SE ID: chr11.trna12	chr11:113432995-113433078	-	Leu	TAA	84 bp Sc: 50.7
	>Homo_sapiens_tRNA-Leu-TAA-chr1-9	tRNAscan-SE ID: chr1.trna9	chr1:55839111-55839179	+	Leu	TAA	69 bp Sc: 27.3
	>Homo_sapiens_tRNA-Leu-TAG-1-1	tRNAscan-SE ID: chr17.trna42	chr17:8023632-8023713	-	Leu	TAG	82 bp Sc: 77.5
	>Homo_sapiens_tRNA-Leu-TAG-2-1	tRNAscan-SE ID: chr14.trna2	chr14:21093529-21093610	+	Leu	TAG	82 bp Sc: 74.0
	>Homo_sapiens_tRNA-Leu-TAG-3-1	tRNAscan-SE ID: chr16.trna27	chr16:22207032-22207113	-	Leu	TAG	82 bp Sc: 75.5
	>Homo_sapiens_tRNA-Leu-TAG-4-1	tRNAscan-SE ID: chr14.trna16	chr14:21145178-21145259	-	Leu	TAG	82 bp Sc: 35.7
	>Homo_sapiens_tRNA-Und-NNN-10-1	tRNAscan-SE ID: chr19.trna12	chr19:36111460-36111530	-	Leu	CAA	71 bp Sc: 26.9
	>Homo_sapiens_tRNA-Lys-CTT-10-1	tRNAscan-SE ID: chr19.trna6	chr19:36066750-36066822	+	Lys	CTT	73 bp Sc: 38.4
	>Homo_sapiens_tRNA-Lys-CTT-1-1	tRNAscan-SE ID: chr14.trna14	chr14:58706613-58706685	-	Lys	CTT	73 bp Sc: 78.5
	>Homo_sapiens_tRNA-Lys-CTT-11-1	tRNAscan-SE ID: chr19.trna7	chr19:52425398-52425468	-	Lys	CTT	71 bp Sc: 42.8
	>Homo_sapiens_tRNA-Lys-CTT-1-2	tRNAscan-SE ID: chr15.trna2	chr15:79152904-79152976	+	Lys	CTT	73 bp Sc: 78.5
	>Homo_sapiens_tRNA-Lys-CTT-12-1	tRNAscan-SE ID: chr1.trna8	chr1:39970196-39970265	+	Lys	CTT	70 bp Sc: 36.3
	>Homo_sapiens_tRNA-Lys-CTT-13-1	tRNAscan-SE ID: chr1.trna47	chr1:165566150-165566222	+	Lys	CTT	73 bp Sc: 26.9
	>Homo_sapiens_tRNA-Lys-CTT-14-1	tRNAscan-SE ID: chr16.trna14	chr16:3246153-3246225	+	Lys	CTT	73 bp Sc: 30.9
	>Homo_sapiens_tRNA-Lys-CTT-15-1	tRNAscan-SE ID: chr11.trna2	chr11:51359902-51359970	+	Lys	CTT	69 bp Sc: 29.8
	>Homo_sapiens_tRNA-Lys-CTT-16-1	tRNAscan-SE ID: chr15.trna7	chr15:76674765-76674838	-	Lys	CTT	74 bp Sc: 23.1
	>Homo_sapiens_tRNA-Lys-CTT-2-1	tRNAscan-SE ID: chr1.trna109	chr1:145395522-145395594	-	Lys	CTT	73 bp Sc: 78.0
	>Homo_sapiens_tRNA-Lys-CTT-2-2	tRNAscan-SE ID: chr5.trna12	chr5:180634755-180634827	+	Lys	CTT	73 bp Sc: 78.0
	>Homo_sapiens_tRNA-Lys-CTT-2-3	tRNAscan-SE ID: chr5.trna14	chr5:180648979-180649051	-	Lys	CTT	73 bp Sc: 78.0
	>Homo_sapiens_tRNA-Lys-CTT-2-4	tRNAscan-SE ID: chr6.trna13	chr6:26556774-26556846	+	Lys	CTT	73 bp Sc: 78.0
	>Homo_sapiens_tRNA-Lys-CTT-2-5	tRNAscan-SE ID: chr16.trna8	chr16:3225692-3225764	+	Lys	CTT	73 bp Sc: 78.0
	>Homo_sapiens_tRNA-Lys-CTT-3-1	tRNAscan-SE ID: chr16.trna31	chr16:3207406-3207478	-	Lys	CTT	73 bp Sc: 73.5
	>Homo_sapiens_tRNA-Lys-CTT-4-1	tRNAscan-SE ID: chr16.trna11	chr16:3241501-3241573	+	Lys	CTT	73 bp Sc: 71.4
	>Homo_sapiens_tRNA-Lys-CTT-5-1	tRNAscan-SE ID: chr16.trna30	chr16:3230555-3230627	-	Lys	CTT	73 bp Sc: 55.6
	>Homo_sapiens_tRNA-Lys-CTT-6-1	tRNAscan-SE ID: chr18.trna1	chr18:43669271-43669343	-	Lys	CTT	73 bp Sc: 53.1
	>Homo_sapiens_tRNA-Lys-CTT-7-1	tRNAscan-SE ID: chr1.trna117	chr1:55423542-55423614	-	Lys	CTT	73 bp Sc: 53.4
	>Homo_sapiens_tRNA-Lys-CTT-8-1	tRNAscan-SE ID: chr16.trna6	chr16:3214939-3215011	+	Lys	CTT	73 bp Sc: 47.9
	>Homo_sapiens_tRNA-Lys-CTT-9-1	tRNAscan-SE ID: chr5.trna25	chr5:26198539-26198611	-	Lys	CTT	73 bp Sc: 40.7
	>Homo_sapiens_tRNA-Lys-CTT-chr15-5	tRNAscan-SE ID: chr15.trna5	chr15:96327879-96327938	+	Lys	CTT	60 bp Sc: 22.3
	>Homo_sapiens_tRNA-Lys-CTT-chr16-1	tRNAscan-SE ID: chr16.trna1	chr16:2977662-2977734	+	Lys	CTT	73 bp Sc: 21.9
	>Homo_sapiens_tRNA-Lys-CTT-chr7-30	tRNAscan-SE ID: chr7.trna30	chr7:96770888-96770952	-	Lys	CTT	65 bp Sc: 25.1
	>Homo_sapiens_tRNA-Lys-TTT-10-1	tRNAscan-SE ID: chr19.trna10	chr19:41748142-41748214	-	Lys	TTT	73 bp Sc: 44.7
	>Homo_sapiens_tRNA-Lys-TTT-1-1	tRNAscan-SE ID: chr16.trna23	chr16:73512216-73512288	-	Lys	TTT	73 bp Sc: 85.6
	>Homo_sapiens_tRNA-Lys-TTT-11-1	tRNAscan-SE ID: chr12.trna1	chr12:27843306-27843378	+	Lys	TTT	73 bp Sc: 36.9
	>Homo_sapiens_tRNA-Lys-TTT-12-1	tRNAscan-SE ID: chr19.trna8	chr19:50037933-50038005	-	Lys	TTT	73 bp Sc: 41.9
	>Homo_sapiens_tRNA-Lys-TTT-13-1	tRNAscan-SE ID: chr6.trna119	chr6:28660987-28661060	-	Lys	TTT	74 bp Sc: 34.6
	>Homo_sapiens_tRNA-Lys-TTT-14-1	tRNAscan-SE ID: chr14.trna13	chr14:74055535-74055596	-	Lys	TTT	62 bp Sc: 34.0
	>Homo_sapiens_tRNA-Lys-TTT-15-1	tRNAscan-SE ID: chr2.trna15	chr2:224186315-224186387	-	Lys	TTT	73 bp Sc: 20.5
	>Homo_sapiens_tRNA-Lys-TTT-2-1	tRNAscan-SE ID: chr11.trna11	chr11:122430655-122430727	+	Lys	TTT	73 bp Sc: 84.7
	>Homo_sapiens_tRNA-Lys-TTT-3-1	tRNAscan-SE ID: chr1.trna49	chr1:204475655-204475727	+	Lys	TTT	73 bp Sc: 84.0
	>Homo_sapiens_tRNA-Lys-TTT-3-2	tRNAscan-SE ID: chr1.trna56	chr1:204476158-204476230	-	Lys	TTT	73 bp Sc: 84.0
	>Homo_sapiens_tRNA-Lys-TTT-3-3	tRNAscan-SE ID: chr6.trna75	chr6:28918806-28918878	+	Lys	TTT	73 bp Sc: 84.0
	>Homo_sapiens_tRNA-Lys-TTT-3-4	tRNAscan-SE ID: chr11.trna16	chr11:59327808-59327880	-	Lys	TTT	73 bp Sc: 84.0
	>Homo_sapiens_tRNA-Lys-TTT-3-5	tRNAscan-SE ID: chr17.trna1	chr17:8022473-8022545	+	Lys	TTT	73 bp Sc: 84.0
	>Homo_sapiens_tRNA-Lys-TTT-4-1	tRNAscan-SE ID: chr6.trna144	chr6:27559593-27559665	-	Lys	TTT	73 bp Sc: 83.3
	>Homo_sapiens_tRNA-Lys-TTT-5-1	tRNAscan-SE ID: chr11.trna5	chr11:59323902-59323974	+	Lys	TTT	73 bp Sc: 82.6
	>Homo_sapiens_tRNA-Lys-TTT-6-1	tRNAscan-SE ID: chr6.trna150	chr6:27302769-27302841	-	Lys	TTT	73 bp Sc: 80.0
	>Homo_sapiens_tRNA-Lys-TTT-7-1	tRNAscan-SE ID: chr6.trna70	chr6:28715521-28715593	+	Lys	TTT	73 bp Sc: 73.9
	>Homo_sapiens_tRNA-Lys-TTT-8-1	tRNAscan-SE ID: chr1.trna50	chr1:205443271-205443343	+	Lys	TTT	73 bp Sc: 53.2
	>Homo_sapiens_tRNA-Lys-TTT-9-1	tRNAscan-SE ID: chr6.trna53	chr6:27543846-27543918	+	Lys	TTT	73 bp Sc: 54.2
	>Homo_sapiens_tRNA-Lys-TTT-chr3-2	tRNAscan-SE ID: chr3.trna2	chr3:15252973-15253048	+	Lys	TTT	76 bp Sc: 33.1
	>Homo_sapiens_tRNA-iMet-CAT-1-1	tRNAscan-SE ID: chr1.trna31	chr1:153643726-153643797	+	Met	CAT	72 bp Sc: 67.7
	>Homo_sapiens_tRNA-iMet-CAT-1-2	tRNAscan-SE ID: chr6.trna2	chr6:26286754-26286825	+	Met	CAT	72 bp Sc: 67.7
	>Homo_sapiens_tRNA-iMet-CAT-1-3	tRNAscan-SE ID: chr6.trna172	chr6:26313352-26313423	-	Met	CAT	72 bp Sc: 67.7
	>Homo_sapiens_tRNA-iMet-CAT-1-4	tRNAscan-SE ID: chr6.trna170	chr6:26330529-26330600	-	Met	CAT	72 bp Sc: 67.7
	>Homo_sapiens_tRNA-iMet-CAT-1-5	tRNAscan-SE ID: chr6.trna151	chr6:27300764-27300835	-	Met	CAT	72 bp Sc: 67.7
	>Homo_sapiens_tRNA-iMet-CAT-1-6	tRNAscan-SE ID: chr6.trna143	chr6:27560600-27560671	-	Met	CAT	72 bp Sc: 67.7
	>Homo_sapiens_tRNA-iMet-CAT-1-7	tRNAscan-SE ID: chr6.trna130	chr6:27870271-27870342	-	Met	CAT	72 bp Sc: 67.7
	>Homo_sapiens_tRNA-iMet-CAT-1-8	tRNAscan-SE ID: chr17.trna18	chr17:80452597-80452668	-	Met	CAT	72 bp Sc: 67.7
	>Homo_sapiens_tRNA-iMet-CAT-2-1	tRNAscan-SE ID: chr6.trna60	chr6:27745664-27745735	+	Met	CAT	72 bp Sc: 61.0
	>Homo_sapiens_tRNA-iMet-CAT-3-1	tRNAscan-SE ID: chr9.trna1	chr9:19403996-19404070	+	Met	CAT	75 bp Sc: 36.1
	>Homo_sapiens_tRNA-Met-CAT-1-1	tRNAscan-SE ID: chr8.trna8	chr8:124169470-124169542	-	Met	CAT	73 bp Sc: 79.4
	>Homo_sapiens_tRNA-Met-CAT-2-1	tRNAscan-SE ID: chr16.trna21	chr16:71460396-71460468	+	Met	CAT	73 bp Sc: 76.9
	>Homo_sapiens_tRNA-Met-CAT-3-1	tRNAscan-SE ID: chr6.trna74	chr6:28912352-28912424	+	Met	CAT	73 bp Sc: 74.0
	>Homo_sapiens_tRNA-Met-CAT-3-2	tRNAscan-SE ID: chr6.trna97	chr6:28921042-28921114	-	Met	CAT	73 bp Sc: 74.0
	>Homo_sapiens_tRNA-Met-CAT-4-1	tRNAscan-SE ID: chr6.trna165	chr6:26735574-26735646	-	Met	CAT	73 bp Sc: 74.9
	>Homo_sapiens_tRNA-Met-CAT-4-2	tRNAscan-SE ID: chr6.trna163	chr6:26758550-26758622	-	Met	CAT	73 bp Sc: 74.9
	>Homo_sapiens_tRNA-Met-CAT-4-3	tRNAscan-SE ID: chr6.trna26	chr6:26766444-26766516	+	Met	CAT	73 bp Sc: 74.9
	>Homo_sapiens_tRNA-Met-CAT-5-1	tRNAscan-SE ID: chr6.trna21	chr6:26701712-26701784	+	Met	CAT	73 bp Sc: 73.2
	>Homo_sapiens_tRNA-Met-CAT-6-1	tRNAscan-SE ID: chr16.trna22	chr16:87417628-87417700	-	Met	CAT	73 bp Sc: 72.3
	>Homo_sapiens_tRNA-Met-CAT-7-1	tRNAscan-SE ID: chr6.trna91	chr6:58168492-58168564	-	Met	CAT	73 bp Sc: 62.6
	>Homo_sapiens_tRNA-Phe-GAA-10-1	tRNAscan-SE ID: chr1.trna84	chr1:149672910-149672971	-	Phe	GAA	62 bp Sc: 20.2
	>Homo_sapiens_tRNA-Phe-GAA-1-1	tRNAscan-SE ID: chr6.trna110	chr6:28758499-28758571	-	Phe	GAA	73 bp Sc: 85.2
	>Homo_sapiens_tRNA-Phe-GAA-11-1	tRNAscan-SE ID: chr6.trna117	chr6:28694855-28694927	-	Phe	GAA	73 bp Sc: 28.4
	>Homo_sapiens_tRNA-Phe-GAA-1-2	tRNAscan-SE ID: chr6.trna96	chr6:28949449-28949521	-	Phe	GAA	73 bp Sc: 85.2
	>Homo_sapiens_tRNA-Phe-GAA-1-3	tRNAscan-SE ID: chr11.trna17	chr11:59324970-59325042	-	Phe	GAA	73 bp Sc: 85.2
	>Homo_sapiens_tRNA-Phe-GAA-1-4	tRNAscan-SE ID: chr12.trna11	chr12:125412389-125412461	-	Phe	GAA	73 bp Sc: 85.2
	>Homo_sapiens_tRNA-Phe-GAA-1-5	tRNAscan-SE ID: chr13.trna1	chr13:95201904-95201976	-	Phe	GAA	73 bp Sc: 85.2
	>Homo_sapiens_tRNA-Phe-GAA-1-6	tRNAscan-SE ID: chr19.trna14	chr19:1383361-1383433	-	Phe	GAA	73 bp Sc: 85.2
	>Homo_sapiens_tRNA-Phe-GAA-2-1	tRNAscan-SE ID: chr11.trna15	chr11:59333853-59333925	-	Phe	GAA	73 bp Sc: 83.9
	>Homo_sapiens_tRNA-Phe-GAA-3-1	tRNAscan-SE ID: chr6.trna107	chr6:28775610-28775682	-	Phe	GAA	73 bp Sc: 84.4
	>Homo_sapiens_tRNA-Phe-GAA-4-1	tRNAscan-SE ID: chr6.trna104	chr6:28791093-28791166	-	Phe	GAA	74 bp Sc: 66.5
	>Homo_sapiens_tRNA-Phe-GAA-5-1	tRNAscan-SE ID: chr6.trna71	chr6:28732164-28732233	+	Phe	GAA	70 bp Sc: 56.1
	>Homo_sapiens_tRNA-Phe-GAA-6-1	tRNAscan-SE ID: chr6.trna113	chr6:28731374-28731447	-	Phe	GAA	74 bp Sc: 55.8
	>Homo_sapiens_tRNA-Phe-GAA-7-1	tRNAscan-SE ID: chr6.trna56	chr6:27632545-27632620	+	Phe	GAA	76 bp Sc: 52.7
	>Homo_sapiens_tRNA-Phe-GAA-8-1	tRNAscan-SE ID: chr6.trna87	chr6:79668013-79668082	-	Phe	GAA	70 bp Sc: 40.3
	>Homo_sapiens_nmt-tRNA-Pro-TGG-1-1	tRNAscan-SE ID: chr1.trna53	chr1:238105862-238105933	+	Pro	TGG	72 bp Sc: 26.1
	>Homo_sapiens_tRNA-Pro-AGG-1-1	tRNAscan-SE ID: chr16.trna12	chr16:3241989-3242060	+	Pro	AGG	72 bp Sc: 68.6
	>Homo_sapiens_tRNA-Pro-AGG-2-1	tRNAscan-SE ID: chr1.trna58	chr1:167684725-167684796	-	Pro	AGG	72 bp Sc: 67.7
	>Homo_sapiens_tRNA-Pro-AGG-2-2	tRNAscan-SE ID: chr6.trna12	chr6:26555498-26555569	+	Pro	AGG	72 bp Sc: 67.7
	>Homo_sapiens_tRNA-Pro-AGG-2-3	tRNAscan-SE ID: chr7.trna4	chr7:128423504-128423575	+	Pro	AGG	72 bp Sc: 67.7
	>Homo_sapiens_tRNA-Pro-AGG-2-4	tRNAscan-SE ID: chr11.trna7	chr11:75946557-75946628	+	Pro	AGG	72 bp Sc: 67.7
	>Homo_sapiens_tRNA-Pro-AGG-2-5	tRNAscan-SE ID: chr14.trna24	chr14:21077495-21077566	-	Pro	AGG	72 bp Sc: 67.7
	>Homo_sapiens_tRNA-Pro-AGG-2-6	tRNAscan-SE ID: chr14.trna23	chr14:21081560-21081631	-	Pro	AGG	72 bp Sc: 67.7
	>Homo_sapiens_tRNA-Pro-AGG-2-7	tRNAscan-SE ID: chr16.trna29	chr16:3232635-3232706	-	Pro	AGG	72 bp Sc: 67.7
	>Homo_sapiens_tRNA-Pro-AGG-2-8	tRNAscan-SE ID: chr16.trna10	chr16:3239634-3239705	+	Pro	AGG	72 bp Sc: 67.7
	>Homo_sapiens_tRNA-Pro-AGG-3-1	tRNAscan-SE ID: chr16.trna5	chr16:3210386-3210480	+	Pro	AGG	95 bp Sc: 33.9
	>Homo_sapiens_tRNA-Pro-CGG-1-1	tRNAscan-SE ID: chr1.trna48	chr1:167683962-167684033	+	Pro	CGG	72 bp Sc: 68.6
	>Homo_sapiens_tRNA-Pro-CGG-1-2	tRNAscan-SE ID: chr16.trna7	chr16:3222049-3222120	+	Pro	CGG	72 bp Sc: 68.6
	>Homo_sapiens_tRNA-Pro-CGG-1-3	tRNAscan-SE ID: chr17.trna37	chr17:8126151-8126222	-	Pro	CGG	72 bp Sc: 68.6
	>Homo_sapiens_tRNA-Pro-CGG-2-1	tRNAscan-SE ID: chr6.trna29	chr6:27059521-27059592	+	Pro	CGG	72 bp Sc: 64.7
	>Homo_sapiens_tRNA-Pro-GGG-1-1	tRNAscan-SE ID: chr10.trna1	chr10:22852579-22852651	+	Pro	GGG	73 bp Sc: 31.4
	>Homo_sapiens_tRNA-Pro-TGG-1-1	tRNAscan-SE ID: chr14.trna3	chr14:21101165-21101236	+	Pro	TGG	72 bp Sc: 72.9
	>Homo_sapiens_tRNA-Pro-TGG-2-1	tRNAscan-SE ID: chr11.trna13	chr11:75946869-75946940	-	Pro	TGG	72 bp Sc: 69.7
	>Homo_sapiens_tRNA-Pro-TGG-3-1	tRNAscan-SE ID: chr5.trna17	chr5:180615854-180615925	-	Pro	TGG	72 bp Sc: 68.7
	>Homo_sapiens_tRNA-Pro-TGG-3-2	tRNAscan-SE ID: chr14.trna6	chr14:21152175-21152246	+	Pro	TGG	72 bp Sc: 68.7
	>Homo_sapiens_tRNA-Pro-TGG-3-3	tRNAscan-SE ID: chr16.trna4	chr16:3208923-3208994	+	Pro	TGG	72 bp Sc: 68.7
	>Homo_sapiens_tRNA-Pro-TGG-3-4	tRNAscan-SE ID: chr16.trna28	chr16:3234133-3234204	-	Pro	TGG	72 bp Sc: 68.7
	>Homo_sapiens_tRNA-Pro-TGG-3-5	tRNAscan-SE ID: chr16.trna9	chr16:3238094-3238165	+	Pro	TGG	72 bp Sc: 68.7
	>Homo_sapiens_tRNA-SeC-TCA-1-1	tRNAscan-SE ID: chr19.trna9	chr19:45981860-45981945	-	SeC	TCA	86 bp Sc: 155.8
	>Homo_sapiens_tRNA-SeC-TCA-2-1	tRNAscan-SE ID: chr22.trna1	chr22:44546537-44546622	+	SeC	TCA	86 bp Sc: 137.1
	>Homo_sapiens_tRNA-SeC-TCA-3-1	tRNAscan-SE ID: chr17.trna23	chr17:38273553-38273626	-	SeC	TCA	74 bp Sc: 43.3
	>Homo_sapiens_nmt-tRNA-Ser-GGA-chr2-22	tRNAscan-SE ID: chr2.trna22	chr2:121267680-121267735	-	Ser	GGA	56 bp Sc: 24.3
	>Homo_sapiens_nmt-tRNA-Ser-TGA-1-1	tRNAscan-SE ID: chr2.trna19	chr2:131033024-131033093	-	Ser	TGA	70 bp Sc: 31.9
	>Homo_sapiens_nmt-tRNA-Ser-TGA-3-1	tRNAscan-SE ID: chr17.trna31	chr17:22028179-22028247	-	Ser	TGA	69 bp Sc: 28.1
	>Homo_sapiens_tRNA-Ser-ACT-1-1	tRNAscan-SE ID: chr6.trna41	chr6:27261671-27261744	+	Ser	ACT	74 bp Sc: 37.8
	>Homo_sapiens_tRNA-Ser-AGA-1-1	tRNAscan-SE ID: chr6.trna148	chr6:27509554-27509635	-	Ser	AGA	82 bp Sc: 90.3
	>Homo_sapiens_tRNA-Ser-AGA-2-1	tRNAscan-SE ID: chr6.trna5	chr6:26327817-26327898	+	Ser	AGA	82 bp Sc: 89.6
	>Homo_sapiens_tRNA-Ser-AGA-2-2	tRNAscan-SE ID: chr6.trna44	chr6:27446591-27446672	+	Ser	AGA	82 bp Sc: 89.6
	>Homo_sapiens_tRNA-Ser-AGA-2-3	tRNAscan-SE ID: chr6.trna46	chr6:27463593-27463674	+	Ser	AGA	82 bp Sc: 89.6
	>Homo_sapiens_tRNA-Ser-AGA-2-4	tRNAscan-SE ID: chr6.trna47	chr6:27470818-27470899	+	Ser	AGA	82 bp Sc: 89.6
	>Homo_sapiens_tRNA-Ser-AGA-2-5	tRNAscan-SE ID: chr8.trna9	chr8:96281885-96281966	-	Ser	AGA	82 bp Sc: 89.6
	>Homo_sapiens_tRNA-Ser-AGA-2-6	tRNAscan-SE ID: chr17.trna35	chr17:8129928-8130009	-	Ser	AGA	82 bp Sc: 89.6
	>Homo_sapiens_tRNA-Ser-AGA-3-1	tRNAscan-SE ID: chr6.trna50	chr6:27499987-27500068	+	Ser	AGA	82 bp Sc: 87.8
	>Homo_sapiens_tRNA-Ser-AGA-4-1	tRNAscan-SE ID: chr6.trna146	chr6:27521192-27521273	-	Ser	AGA	82 bp Sc: 78.2
	>Homo_sapiens_tRNA-Ser-AGA-5-1	tRNAscan-SE ID: chr7.trna15	chr7:149305467-149305538	+	Ser	AGA	72 bp Sc: 53.2
	>Homo_sapiens_tRNA-Ser-AGA-6-1	tRNAscan-SE ID: chr11.trna10	chr11:109036041-109036118	+	Ser	AGA	78 bp Sc: 24.5
	>Homo_sapiens_tRNA-Ser-AGA-chr11-8	tRNAscan-SE ID: chr11.trna8	chr11:103274966-103275035	+	Ser	AGA	70 bp Sc: 20.4
	>Homo_sapiens_tRNA-Ser-CGA-1-1	tRNAscan-SE ID: chr17.trna41	chr17:8042199-8042280	-	Ser	CGA	82 bp Sc: 94.5
	>Homo_sapiens_tRNA-Ser-CGA-2-1	tRNAscan-SE ID: chr6.trna34	chr6:27177628-27177709	+	Ser	CGA	82 bp Sc: 93.3
	>Homo_sapiens_tRNA-Ser-CGA-3-1	tRNAscan-SE ID: chr6.trna138	chr6:27640229-27640310	-	Ser	CGA	82 bp Sc: 91.1
	>Homo_sapiens_tRNA-Ser-CGA-4-1	tRNAscan-SE ID: chr12.trna2	chr12:56584148-56584229	+	Ser	CGA	82 bp Sc: 91.5
	>Homo_sapiens_tRNA-Ser-GCT-1-1	tRNAscan-SE ID: chr6.trna30	chr6:27065085-27065166	+	Ser	GCT	82 bp Sc: 90.8
	>Homo_sapiens_tRNA-Ser-GCT-2-1	tRNAscan-SE ID: chr6.trna43	chr6:27265775-27265856	+	Ser	GCT	82 bp Sc: 90.1
	>Homo_sapiens_tRNA-Ser-GCT-3-1	tRNAscan-SE ID: chr11.trna6	chr11:66115591-66115672	+	Ser	GCT	82 bp Sc: 88.8
	>Homo_sapiens_tRNA-Ser-GCT-4-1	tRNAscan-SE ID: chr6.trna124	chr6:28565117-28565198	-	Ser	GCT	82 bp Sc: 88.1
	>Homo_sapiens_tRNA-Ser-GCT-4-2	tRNAscan-SE ID: chr15.trna11	chr15:40886023-40886104	-	Ser	GCT	82 bp Sc: 88.1
	>Homo_sapiens_tRNA-Ser-GCT-4-3	tRNAscan-SE ID: chr17.trna6	chr17:8090184-8090265	+	Ser	GCT	82 bp Sc: 88.1
	>Homo_sapiens_tRNA-Ser-GCT-5-1	tRNAscan-SE ID: chr6.trna61	chr6:28180815-28180896	+	Ser	GCT	82 bp Sc: 85.6
	>Homo_sapiens_tRNA-Ser-GCT-6-1	tRNAscan-SE ID: chr6.trna176	chr6:26305721-26305798	-	Ser	GCT	78 bp Sc: 62.4
	>Homo_sapiens_tRNA-Ser-TGA-1-1	tRNAscan-SE ID: chr10.trna2	chr10:69524261-69524342	+	Ser	TGA	82 bp Sc: 94.3
	>Homo_sapiens_tRNA-Ser-TGA-2-1	tRNAscan-SE ID: chr6.trna51	chr6:27513468-27513549	+	Ser	TGA	82 bp Sc: 91.4
	>Homo_sapiens_tRNA-Ser-TGA-3-1	tRNAscan-SE ID: chr6.trna173	chr6:26312824-26312905	-	Ser	TGA	82 bp Sc: 90.7
	>Homo_sapiens_tRNA-Ser-TGA-4-1	tRNAscan-SE ID: chr6.trna149	chr6:27473607-27473688	-	Ser	TGA	82 bp Sc: 87.9
	>Homo_sapiens_tRNA-Sup-CTA-2-1	tRNAscan-SE ID: chr3.trna1	chr3:13833886-13833953	+	Sup	CTA	68 bp Sc: 20.7
	>Homo_sapiens_tRNA-Sup-CTA-chr5-1	tRNAscan-SE ID: chr5.trna1	chr5:58859819-58859901	+	Sup	CTA	83 bp Sc: 20.2
	>Homo_sapiens_tRNA-Sup-TTA-1-1	tRNAscan-SE ID: chr17.trna15	chr17:58863593-58863663	+	Sup	TTA	71 bp Sc: 53.5
	>Homo_sapiens_tRNA-Und-NNN-3-1	tRNAscan-SE ID: chr1.trna32	chr1:161390661-161390733	+	Sup	TTA	73 bp Sc: 25.9
	>Homo_sapiens_tRNA-Thr-AGT-1-1	tRNAscan-SE ID: chr17.trna7	chr17:8090478-8090551	+	Thr	AGT	74 bp Sc: 80.0
	>Homo_sapiens_tRNA-Thr-AGT-1-2	tRNAscan-SE ID: chr17.trna36	chr17:8129553-8129626	-	Thr	AGT	74 bp Sc: 80.0
	>Homo_sapiens_tRNA-Thr-AGT-1-3	tRNAscan-SE ID: chr19.trna5	chr19:33667963-33668036	+	Thr	AGT	74 bp Sc: 80.0
	>Homo_sapiens_tRNA-Thr-AGT-2-1	tRNAscan-SE ID: chr6.trna168	chr6:26533145-26533218	-	Thr	AGT	74 bp Sc: 78.4
	>Homo_sapiens_tRNA-Thr-AGT-2-2	tRNAscan-SE ID: chr6.trna136	chr6:27652474-27652547	-	Thr	AGT	74 bp Sc: 78.4
	>Homo_sapiens_tRNA-Thr-AGT-3-1	tRNAscan-SE ID: chr6.trna68	chr6:28693795-28693868	+	Thr	AGT	74 bp Sc: 77.3
	>Homo_sapiens_tRNA-Thr-AGT-4-1	tRNAscan-SE ID: chr6.trna59	chr6:27694473-27694546	+	Thr	AGT	74 bp Sc: 76.5
	>Homo_sapiens_tRNA-Thr-AGT-5-1	tRNAscan-SE ID: chr17.trna40	chr17:8042770-8042843	-	Thr	AGT	74 bp Sc: 78.0
	>Homo_sapiens_tRNA-Thr-AGT-6-1	tRNAscan-SE ID: chr6.trna33	chr6:27130050-27130123	+	Thr	AGT	74 bp Sc: 79.0
	>Homo_sapiens_tRNA-Thr-AGT-7-1	tRNAscan-SE ID: chr17.trna22	chr17:62526918-62526991	-	Thr	AGT	74 bp Sc: 31.9
	>Homo_sapiens_tRNA-Thr-CGT-1-1	tRNAscan-SE ID: chr6.trna126	chr6:28456770-28456843	-	Thr	CGT	74 bp Sc: 76.7
	>Homo_sapiens_tRNA-Thr-CGT-2-1	tRNAscan-SE ID: chr16.trna16	chr16:14379750-14379821	+	Thr	CGT	72 bp Sc: 79.3
	>Homo_sapiens_tRNA-Thr-CGT-3-1	tRNAscan-SE ID: chr6.trna122	chr6:28615984-28616057	-	Thr	CGT	74 bp Sc: 75.5
	>Homo_sapiens_tRNA-Thr-CGT-4-1	tRNAscan-SE ID: chr17.trna12	chr17:29877093-29877164	+	Thr	CGT	72 bp Sc: 78.5
	>Homo_sapiens_tRNA-Thr-CGT-5-1	tRNAscan-SE ID: chr6.trna54	chr6:27586135-27586208	+	Thr	CGT	74 bp Sc: 57.1
	>Homo_sapiens_tRNA-Thr-CGT-6-1	tRNAscan-SE ID: chr6.trna152	chr6:27271568-27271639	-	Thr	CGT	72 bp Sc: 35.7
	>Homo_sapiens_tRNA-Thr-CGT-chr1-118	tRNAscan-SE ID: chr1.trna118	chr1:36325678-36325836	-	Thr	CGT	159 bp Sc: 26.2
	>Homo_sapiens_tRNA-Thr-TGT-1-1	tRNAscan-SE ID: chr6.trna128	chr6:28442329-28442402	-	Thr	TGT	74 bp Sc: 80.6
	>Homo_sapiens_tRNA-Thr-TGT-2-1	tRNAscan-SE ID: chr1.trna51	chr1:222638347-222638419	+	Thr	TGT	73 bp Sc: 79.9
	>Homo_sapiens_tRNA-Thr-TGT-3-1	tRNAscan-SE ID: chr14.trna22	chr14:21081949-21082021	-	Thr	TGT	73 bp Sc: 78.1
	>Homo_sapiens_tRNA-Thr-TGT-4-1	tRNAscan-SE ID: chr14.trna21	chr14:21099319-21099391	-	Thr	TGT	73 bp Sc: 76.0
	>Homo_sapiens_tRNA-Thr-TGT-5-1	tRNAscan-SE ID: chr14.trna4	chr14:21149849-21149921	+	Thr	TGT	73 bp Sc: 76.6
	>Homo_sapiens_tRNA-Thr-TGT-6-1	tRNAscan-SE ID: chr5.trna16	chr5:180618687-180618758	-	Thr	TGT	72 bp Sc: 73.5
	>Homo_sapiens_tRNA-Trp-CCA-1-1	tRNAscan-SE ID: chr17.trna39	chr17:8124187-8124258	-	Trp	CCA	72 bp Sc: 76.4
	>Homo_sapiens_tRNA-Trp-CCA-2-1	tRNAscan-SE ID: chr17.trna10	chr17:19411494-19411565	+	Trp	CCA	72 bp Sc: 75.6
	>Homo_sapiens_tRNA-Trp-CCA-3-1	tRNAscan-SE ID: chr6.trna171	chr6:26319330-26319401	-	Trp	CCA	72 bp Sc: 75.9
	>Homo_sapiens_tRNA-Trp-CCA-3-2	tRNAscan-SE ID: chr6.trna169	chr6:26331672-26331743	-	Trp	CCA	72 bp Sc: 75.9
	>Homo_sapiens_tRNA-Trp-CCA-3-3	tRNAscan-SE ID: chr17.trna5	chr17:8089676-8089747	+	Trp	CCA	72 bp Sc: 75.9
	>Homo_sapiens_tRNA-Trp-CCA-4-1	tRNAscan-SE ID: chr12.trna6	chr12:98898030-98898101	+	Trp	CCA	72 bp Sc: 77.2
	>Homo_sapiens_tRNA-Trp-CCA-5-1	tRNAscan-SE ID: chr7.trna3	chr7:99067307-99067378	+	Trp	CCA	72 bp Sc: 71.2
	>Homo_sapiens_tRNA-Trp-CCA-chr7-31	tRNAscan-SE ID: chr7.trna31	chr7:66864547-66864618	-	Trp	CCA	72 bp Sc: 26.0
	>Homo_sapiens_nmt-tRNA-Tyr-GTA-chr17-32	tRNAscan-SE ID: chr17.trna32	chr17:22026577-22026632	-	Tyr	GTA	56 bp Sc: 21.8
	>Homo_sapiens_nmt-tRNA-Tyr-GTA-chr17-33	tRNAscan-SE ID: chr17.trna33	chr17:19508680-19508745	-	Tyr	GTA	66 bp Sc: 33.3
	>Homo_sapiens_nmt-tRNA-Tyr-GTA-chr2-10	tRNAscan-SE ID: chr2.trna10	chr2:156120289-156120354	+	Tyr	GTA	66 bp Sc: 23.3
	>Homo_sapiens_nmt-tRNA-Tyr-GTA-chr2-23	tRNAscan-SE ID: chr2.trna23	chr2:117784011-117784076	-	Tyr	GTA	66 bp Sc: 23.8
	>Homo_sapiens_nmt-tRNA-Tyr-GTA-chr4-1	tRNAscan-SE ID: chr4.trna1	chr4:156382402-156382467	+	Tyr	GTA	66 bp Sc: 23.0
	>Homo_sapiens_tRNA-Tyr-ATA-1-1	tRNAscan-SE ID: chr2.trna13	chr2:219110549-219110641	+	Tyr	ATA	93 bp Sc: 59.2
	>Homo_sapiens_tRNA-Tyr-ATA-chr1-11	tRNAscan-SE ID: chr1.trna11	chr1:94399510-94399573	+	Tyr	ATA	64 bp Sc: 28.5
	>Homo_sapiens_tRNA-Tyr-ATA-chr11-9	tRNAscan-SE ID: chr11.trna9	chr11:103276577-103276642	+	Tyr	ATA	66 bp Sc: 39.5
	>Homo_sapiens_tRNA-Tyr-ATA-chr1-52	tRNAscan-SE ID: chr1.trna52	chr1:238104374-238104439	+	Tyr	ATA	66 bp Sc: 32.5
	>Homo_sapiens_tRNA-Tyr-ATA-chr9-2	tRNAscan-SE ID: chr9.trna2	chr9:83179561-83179624	+	Tyr	ATA	64 bp Sc: 25.0
	>Homo_sapiens_tRNA-Tyr-GTA-10-1	tRNAscan-SE ID: chr7.trna12	chr7:149255133-149255205	+	Tyr	GTA	73 bp Sc: 49.8
	>Homo_sapiens_tRNA-Tyr-GTA-1-1	tRNAscan-SE ID: chr6.trna14	chr6:26569086-26569176	+	Tyr	GTA	91 bp Sc: 81.5
	>Homo_sapiens_tRNA-Tyr-GTA-11-1	tRNAscan-SE ID: chr7.trna28	chr7:149053755-149053815	-	Tyr	GTA	61 bp Sc: 38.1
	>Homo_sapiens_tRNA-Tyr-GTA-12-1	tRNAscan-SE ID: chr15.trna6	chr15:92254302-92254374	-	Tyr	GTA	73 bp Sc: 21.1
	>Homo_sapiens_tRNA-Tyr-GTA-2-1	tRNAscan-SE ID: chr2.trna2	chr2:27273650-27273738	+	Tyr	GTA	89 bp Sc: 81.6
	>Homo_sapiens_tRNA-Tyr-GTA-3-1	tRNAscan-SE ID: chr6.trna16	chr6:26577332-26577420	+	Tyr	GTA	89 bp Sc: 80.5
	>Homo_sapiens_tRNA-Tyr-GTA-4-1	tRNAscan-SE ID: chr14.trna19	chr14:21125623-21125716	-	Tyr	GTA	94 bp Sc: 79.5
	>Homo_sapiens_tRNA-Tyr-GTA-5-1	tRNAscan-SE ID: chr8.trna2	chr8:67025602-67025694	+	Tyr	GTA	93 bp Sc: 79.4
	>Homo_sapiens_tRNA-Tyr-GTA-5-2	tRNAscan-SE ID: chr8.trna3	chr8:67026223-67026311	+	Tyr	GTA	89 bp Sc: 79.6
	>Homo_sapiens_tRNA-Tyr-GTA-5-3	tRNAscan-SE ID: chr14.trna20	chr14:21121258-21121351	-	Tyr	GTA	94 bp Sc: 79.3
	>Homo_sapiens_tRNA-Tyr-GTA-5-4	tRNAscan-SE ID: chr14.trna17	chr14:21131351-21131444	-	Tyr	GTA	94 bp Sc: 79.3
	>Homo_sapiens_tRNA-Tyr-GTA-5-5	tRNAscan-SE ID: chr14.trna5	chr14:21151432-21151520	+	Tyr	GTA	89 bp Sc: 79.6
	>Homo_sapiens_tRNA-Tyr-GTA-6-1	tRNAscan-SE ID: chr6.trna17	chr6:26595102-26595190	+	Tyr	GTA	89 bp Sc: 78.5
	>Homo_sapiens_tRNA-Tyr-GTA-7-1	tRNAscan-SE ID: chr14.trna18	chr14:21128117-21128210	-	Tyr	GTA	94 bp Sc: 78.1
	>Homo_sapiens_tRNA-Tyr-GTA-8-1	tRNAscan-SE ID: chr6.trna15	chr6:26575798-26575887	+	Tyr	GTA	90 bp Sc: 75.2
	>Homo_sapiens_tRNA-Tyr-GTA-9-1	tRNAscan-SE ID: chr8.trna11	chr8:66609532-66609619	-	Tyr	GTA	88 bp Sc: 52.2
	>Homo_sapiens_tRNA-Tyr-GTA-chr10-3	tRNAscan-SE ID: chr10.trna3	chr10:71352697-71352762	+	Tyr	GTA	66 bp Sc: 22.1
	>Homo_sapiens_tRNA-Tyr-GTA-chr1-127	tRNAscan-SE ID: chr1.trna127	chr1:566376-566441	-	Tyr	GTA	66 bp Sc: 26.8
	>Homo_sapiens_tRNA-Tyr-GTA-chr14-8	tRNAscan-SE ID: chr14.trna8	chr14:32954018-32954083	+	Tyr	GTA	66 bp Sc: 20.9
	>Homo_sapiens_tRNA-Tyr-GTA-chr2-12	tRNAscan-SE ID: chr2.trna12	chr2:203484634-203484699	+	Tyr	GTA	66 bp Sc: 36.5
	>Homo_sapiens_tRNA-Tyr-GTA-chr21-2	tRNAscan-SE ID: chr21.trna2	chr21:10492972-10493037	-	Tyr	GTA	66 bp Sc: 26.8
	>Homo_sapiens_tRNA-Tyr-GTA-chr7-1	tRNAscan-SE ID: chr7.trna1	chr7:63570542-63570607	+	Tyr	GTA	66 bp Sc: 28.0
	>Homo_sapiens_tRNA-Tyr-GTA-chr7-2	tRNAscan-SE ID: chr7.trna2	chr7:68798629-68798695	+	Tyr	GTA	67 bp Sc: 22.5
	>Homo_sapiens_tRNA-Tyr-GTA-chr7-6	tRNAscan-SE ID: chr7.trna6	chr7:141501873-141501938	+	Tyr	GTA	66 bp Sc: 40.0
	>Homo_sapiens_tRNA-Tyr-GTA-chr8-7	tRNAscan-SE ID: chr8.trna7	chr8:134768010-134768075	-	Tyr	GTA	66 bp Sc: 20.6
	>Homo_sapiens_tRNA-Tyr-GTA-chr9-10	tRNAscan-SE ID: chr9.trna10	chr9:5096587-5096652	-	Tyr	GTA	66 bp Sc: 37.1
	>Homo_sapiens_tRNA-Tyr-GTA-chr9-4	tRNAscan-SE ID: chr9.trna4	chr9:95301480-95301545	+	Tyr	GTA	66 bp Sc: 35.9
	>Homo_sapiens_nmt-tRNA-Ser-TGA-2-1	tRNAscan-SE ID: chr2.trna7	chr2:132140142-132140211	+	Undet	NNN	70 bp Sc: 29.0
	>Homo_sapiens_tRNA-Undet-NNN-chr11-14	tRNAscan-SE ID: chr11.trna14	chr11:75214527-75214599	-	Undet	NNN	73 bp Sc: 20.2
	>Homo_sapiens_tRNA-Undet-NNN-chr2-20	tRNAscan-SE ID: chr2.trna20	chr2:131031399-131031463	-	Undet	NNN	65 bp Sc: 22.1
	>Homo_sapiens_tRNA-Undet-NNN-chr2-8	tRNAscan-SE ID: chr2.trna8	chr2:132141652-132141716	+	Undet	NNN	65 bp Sc: 25.2
	>Homo_sapiens_tRNA-Undet-NNN-chr4-5	tRNAscan-SE ID: chr4.trna5	chr4:39090099-39090160	-	Undet	NNN	62 bp Sc: 20.3
	>Homo_sapiens_tRNA-Und-NNN-4-1	tRNAscan-SE ID: chr1.trna126	chr1:7990339-7990408	-	Undet	NNN	70 bp Sc: 34.2
	>Homo_sapiens_nmt-tRNA-Val-TAC-1-1	tRNAscan-SE ID: chr6.trna85	chr6:156869046-156869120	-	Val	TAC	75 bp Sc: 36.9
	>Homo_sapiens_tRNA-Und-NNN-2-1	tRNAscan-SE ID: chr8.trna5	chr8:99153462-99153530	+	Val	GAC	69 bp Sc: 29.3
	>Homo_sapiens_tRNA-Val-AAC-1-1	tRNAscan-SE ID: chr3.trna3	chr3:169490018-169490090	+	Val	AAC	73 bp Sc: 77.9
	>Homo_sapiens_tRNA-Val-AAC-1-2	tRNAscan-SE ID: chr5.trna7	chr5:180591154-180591226	+	Val	AAC	73 bp Sc: 77.9
	>Homo_sapiens_tRNA-Val-AAC-1-3	tRNAscan-SE ID: chr5.trna8	chr5:180596610-180596682	+	Val	AAC	73 bp Sc: 77.9
	>Homo_sapiens_tRNA-Val-AAC-1-4	tRNAscan-SE ID: chr5.trna15	chr5:180645270-180645342	-	Val	AAC	73 bp Sc: 77.9
	>Homo_sapiens_tRNA-Val-AAC-1-5	tRNAscan-SE ID: chr6.trna133	chr6:27721179-27721251	-	Val	AAC	73 bp Sc: 77.9
	>Homo_sapiens_tRNA-Val-AAC-2-1	tRNAscan-SE ID: chr5.trna18	chr5:180615416-180615488	-	Val	AAC	73 bp Sc: 77.9
	>Homo_sapiens_tRNA-Val-AAC-3-1	tRNAscan-SE ID: chr6.trna140	chr6:27618707-27618779	-	Val	AAC	73 bp Sc: 73.9
	>Homo_sapiens_tRNA-Val-AAC-4-1	tRNAscan-SE ID: chr6.trna137	chr6:27648885-27648957	-	Val	AAC	73 bp Sc: 66.4
	>Homo_sapiens_tRNA-Val-AAC-5-1	tRNAscan-SE ID: chr6.trna36	chr6:27203288-27203360	+	Val	AAC	73 bp Sc: 62.7
	>Homo_sapiens_tRNA-Val-AAC-6-1	tRNAscan-SE ID: chr6.trna116	chr6:28703206-28703277	-	Val	AAC	72 bp Sc: 63.8
	>Homo_sapiens_tRNA-Val-AAC-7-1	tRNAscan-SE ID: chr1.trna57	chr1:180184276-180184348	-	Val	AAC	73 bp Sc: 35.0
	>Homo_sapiens_tRNA-Val-AAC-chr6-84	tRNAscan-SE ID: chr6.trna84	chr6:158824648-158824720	-	Val	AAC	73 bp Sc: 24.6
	>Homo_sapiens_tRNA-Val-CAC-10-1	tRNAscan-SE ID: chr1.trna119	chr1:17006501-17006573	-	Val	CAC	73 bp Sc: 34.1
	>Homo_sapiens_tRNA-Val-CAC-1-1	tRNAscan-SE ID: chr1.trna78	chr1:161369490-161369562	-	Val	CAC	73 bp Sc: 78.8
	>Homo_sapiens_tRNA-Val-CAC-11-1	tRNAscan-SE ID: chr1.trna121	chr1:16874160-16874232	-	Val	CAC	73 bp Sc: 22.6
	>Homo_sapiens_tRNA-Val-CAC-11-2	tRNAscan-SE ID: chr1.trna3	chr1:17186693-17186765	+	Val	CAC	73 bp Sc: 22.6
	>Homo_sapiens_tRNA-Val-CAC-1-2	tRNAscan-SE ID: chr5.trna5	chr5:180524070-180524142	+	Val	CAC	73 bp Sc: 78.8
	>Homo_sapiens_tRNA-Val-CAC-1-3	tRNAscan-SE ID: chr5.trna21	chr5:180529253-180529325	-	Val	CAC	73 bp Sc: 78.8
	>Homo_sapiens_tRNA-Val-CAC-1-4	tRNAscan-SE ID: chr5.trna9	chr5:180600650-180600722	+	Val	CAC	73 bp Sc: 78.8
	>Homo_sapiens_tRNA-Val-CAC-1-5	tRNAscan-SE ID: chr5.trna13	chr5:180649395-180649467	-	Val	CAC	73 bp Sc: 78.8
	>Homo_sapiens_tRNA-Val-CAC-1-6	tRNAscan-SE ID: chr6.trna9	chr6:26538282-26538354	+	Val	CAC	73 bp Sc: 78.8
	>Homo_sapiens_tRNA-Val-CAC-2-1	tRNAscan-SE ID: chr6.trna153	chr6:27248049-27248121	-	Val	CAC	73 bp Sc: 78.7
	>Homo_sapiens_tRNA-Val-CAC-3-1	tRNAscan-SE ID: chr19.trna13	chr19:4724647-4724719	-	Val	CAC	73 bp Sc: 76.4
	>Homo_sapiens_tRNA-Val-CAC-4-1	tRNAscan-SE ID: chr1.trna89	chr1:149298555-149298627	-	Val	CAC	73 bp Sc: 72.9
	>Homo_sapiens_tRNA-Val-CAC-5-1	tRNAscan-SE ID: chr1.trna82	chr1:149684088-149684161	-	Val	CAC	74 bp Sc: 65.2
	>Homo_sapiens_tRNA-Val-CAC-6-1	tRNAscan-SE ID: chr6.trna158	chr6:27173867-27173939	-	Val	CAC	73 bp Sc: 61.8
	>Homo_sapiens_tRNA-Val-CAC-7-1	tRNAscan-SE ID: chr6.trna134	chr6:27696327-27696399	-	Val	CAC	73 bp Sc: 50.7
	>Homo_sapiens_tRNA-Val-CAC-8-1	tRNAscan-SE ID: chr1.trna90	chr1:149294666-149294736	-	Val	CAC	71 bp Sc: 52.7
	>Homo_sapiens_tRNA-Val-CAC-9-1	tRNAscan-SE ID: chr6.trna31	chr6:27118022-27118094	+	Val	CAC	73 bp Sc: 47.1
	>Homo_sapiens_tRNA-Val-TAC-1-1	tRNAscan-SE ID: chr11.trna19	chr11:59318102-59318174	-	Val	TAC	73 bp Sc: 78.8
	>Homo_sapiens_tRNA-Val-TAC-1-2	tRNAscan-SE ID: chrX.trna4	chrX:18693029-18693101	-	Val	TAC	73 bp Sc: 78.8
	>Homo_sapiens_tRNA-Val-TAC-2-1	tRNAscan-SE ID: chr11.trna18	chr11:59318460-59318532	-	Val	TAC	73 bp Sc: 76.8
	>Homo_sapiens_tRNA-Val-TAC-3-1	tRNAscan-SE ID: chr10.trna7	chr10:5895674-5895746	-	Val	TAC	73 bp Sc: 75.5
	>Homo_sapiens_tRNA-Val-TAC-4-1	tRNAscan-SE ID: chr6.trna40	chr6:27258405-27258477	+	Val	TAC	73 bp Sc: 65.4
	>Homo_sapiens_tRNA-Val-TAC-chr17-24	tRNAscan-SE ID: chr17.trna24	chr17:38238933-38239005	-	Val	TAC	73 bp Sc: 21.2
	>Homo_sapiens_tRNA-Val-TAC-chr2-6	tRNAscan-SE ID: chr2.trna6	chr2:85085876-85085948	+	Val	TAC	73 bp Sc: 43.5

## Sheet: S6
Differentially expressed tRFs obtained in this study		Classification of tRNAs according to Gingold et al., 2014				Comparison among groups													Euler Intesections
Up	Down	Differ	Prolif	Other				tRNA		tRNA Complete Description	Group	Common groups	tRNA	N	tRNA internal ID	Group			Common elements in Down (d) and Dif (f)	Common elements in Down (d) and Prolif (f)	Common elements in Down (d) and Other (o)	Common elements in Up (u) and Prolif (p)	Common elements in Up (u) and Dif (f)	Common elements in Up (u) and Other (o)
chr6AlaAGC-28626014-28626085	chr6AlaAGC-28687481-28687552	chr6AlaCGC-28663780-28663709	chr9ArgTCG-112960803-112960875	chr6AlaAGC-58141949-58141877			up	chr1PseudoTTC	1	chr1PseudoTTC-149161628-149161699	u		chr1PseudoTTC	1	chr1PseudoTTC-1	u			chr11ProAGG-16	chr17ThrAGT-139	chr14LysCTT-49	chr10ValTAC-5	chr12TrpCCA-36	chr13GluCTC-38
chr6AlaAGC-28574933-28575004	chr6AlaAGC-28678366-28678437	chr6AlaCGC-28697092-28697163	chr6ArgTCG-28510963-28510891	chr6AlaAGC-26751918-26751990			proliferation	chr1_gl000192_randomAsnATT	2	chr1_gl000192_randomAsnATT-468370-468443	p		chr1_gl000192_randomAsnATT	2	chr1_gl000192_randomAsnATT-2	p			chr14CysGCA-44	chr17ThrAGT-141	chr14ProTGG-52	chr11ArgTCT-7	chr16ArgCCG-74	chr14LeuAAG-47
chr6AlaCGC-26553731-26553802	chr1AsnGTT-16858893-16858966	chr2AlaCGC-157257281-157257352	chr6ArgTCG-26299905-26299977	chr1AlaAGC-150017452-150017382			other	chr10AsnGTT	3	chr10AsnGTT-22518511-22518438	o		chr10AsnGTT	3	chr10AsnGTT-3	o			chr14ProAGG-50	chr17ThrAGT-142	chr14ProTGG-53	chr11LeuCAA-8	chr17TrpCCA-144	chr16LeuAAG-85
chr6AlaCGC-28641613-28641684	chr1AsnGTT-17201958-17202031	chr6AlaCGC-28641684-28641613	chr17ArgTCG-73031208-73031280	chr6AlaAGC-58142661-58142589			differentiation	chr10SerTGA	4	chr10SerTGA-69524261-69524342	o		chr10SerTGA	4	chr10SerTGA-4	o			chr14ProAGG-51	chr19ThrAGT-158	chr15HisGTG-68	chr11LysTTT-11	chr17TrpCCA-145	chr16LysCTT-91
chr12AlaTGC-125406301-125406372	chr1AsnGTT-149711872-149711921	chr6AlaCGC-26553731-26553802	chr6ArgTCG-26323046-26323118	chr6AlaAGC-26773843-26773771			down	chr10ValTAC	5	chr10ValTAC-5895674-5895746	u	up	chr10ValTAC	5	chr10ValTAC-5	u			chr14TyrGTA-59	chr1LeuCAA-233	chr15HisGTG-69	chr11ValTAC-21	chr17TrpCCA-146	chr16MetCAT-96
chr5AlaTGC-180633868-180633939	chr1AsnGTT-148000805-148000878	chr3ArgACG-45730563-45730491	chr15ArgTCG-89878304-89878376	chr6AlaAGC-26728256-26728328				chr10ValTAC	5	chr10ValTAC-5895746-5895674	p		chr10ValTAC	5	chr10ValTAC-5	p			chr14TyrGTA-60	chr4LeuTAA-293	chr15HisGTG-70	chr11ValTAC-22	chr19SeCTCA-157	chr16MetCAT-97
chr6AlaTGC-28785012-28785083	chr1AsnGTT-16858893-16858966	chr6ArgACG-27638416-27638344	chr1ArgTCT-159111474-159111401	chr6AlaAGC-58187516-58187444				chr11AlaTGC	6	chr11AlaTGC-50233950-50233879	o		chr11AlaTGC	6	chr11AlaTGC-6	o			chr14TyrGTA-62	chr6ThrAGT-463	chr15LysCTT-71	chr12LysTTT-32	chr22SeCTCA-266	chr17GlyTCC-125
chr6AlaTGC-28770577-28770647	chr1AsnGTT-148760356-148760429	chr6ArgACG-27181695-27181623	chr9ArgTCT-131102445-131102355	chr6AlaAGC-58196695-58196623				chr11ArgTCT	7	chr11ArgTCT-59318767-59318852	u	up	chr11ArgTCT	7	chr11ArgTCT-7	u			chr14TyrGTA-63	chr6ThrAGT-464	chr16LysCTT-92	chr13GluTTC-39	chr3ArgACG-281	chr19GlyTCC-150
chr6AlaTGC-28611222-28611293	chr5AspGTC-141773988-141774059	chr6ArgACG-27182952-27183024	chr6ArgTCT-27529963-27530049	chr14AlaAGC-89445442-89445514				chr11ArgTCT	7	chr11ArgTCT-59318767-59318852	p		chr11ArgTCT	7	chr11ArgTCT-7	p			chr15CysGCA-65	chr6ThrAGT-465	chr16LysCTT-94	chr14IleAAT-46	chr6AlaCGC-344	chr19ValCAC-159
chr3ArgACG-45730491-45730563	chr17CysGCA-36989975-36990046	chr14ArgACG-23398910-23398982	chr11ArgTCT-59318767-59318852	chr6AlaAGC-26673590-26673662				chr11LeuCAA	8	chr11LeuCAA-9296790-9296863	p	up	chr11LeuCAA	8	chr11LeuCAA-8	p			chr16GlyGCC-80	chr6ThrAGT-466	chr16ProTGG-103	chr14LeuTAG-48	chr6AlaCGC-345	chr1GlyTCC-221
chr6ArgACG-27638344-27638416	chr7CysGCA-149007281-149007352	chr6ArgACG-26328368-26328440	chr17ArgTCT-8024243-8024330	chr6AlaAGC-26705606-26705678				chr11LeuCAA	8	chr11LeuCAA-9296790-9296863	u		chr11LeuCAA	8	chr11LeuCAA-8	u			chr16GlyGCC-81	chr6ThrTGT-471	chr16ProTGG-104	chr15ArgTCG-64	chr6ArgACG-355	chr1GlyTCC-222
chr6ArgACG-27181623-27181695	chr7CysGCA-149072850-149072921	chr6ArgACG-26537726-26537798	chr1ArgTCT-94313129-94313213	chr6AlaAGC-58164700-58164628				chr11LeuTAA	9	chr11LeuTAA-59319228-59319310	p		chr11LeuTAA	9	chr11LeuTAA-9	p			chr16GlyGCC-82	chr6ValTAC-489	chr16ProTGG-105	chr16LysTTT-95	chr6ArgACG-356	chr1GlyTCC-223
chr6ArgACG-27182952-27183024	chr3CysGCA-131947944-131948015	chr17ArgCCG-66016085-66016013	chr1AsnATT-147719029-147719102	chr6AlaAGC-26796078-26796006				chr11LysCTT	10	chr11LysCTT-51359900-51359972	o		chr11LysCTT	10	chr11LysCTT-10	o			chr16GlyGCC-83	chrXLeuTAA-531	chr18LysCTT-148	chr17ArgTCG-111	chr6ArgACG-357	chr1GlyTCC-224
chr6ArgCCG-28710729-28710801	chr7CysGCA-149281816-149281887	chr16ArgCCG-3200675-3200747	chr1_gl000192_randomAsnATT-468370-468443	chr6AlaAGC-26682715-26682787				chr11LysTTT	11	chr11LysTTT-122430655-122430727	p	up	chr11LysTTT	11	chr11LysTTT-11	p			chr16ProAGG-99		chr1AsnGTT-174	chr17ArgTCT-112	chr6ArgCCG-358	chr1GlyTCC-225
chr6ArgCCG-28849165-28849237	chr7CysGCA-149286164-149286235	chr6ArgCCG-28710801-28710729	chr9GlnTTG-5095156-5095085	chr6AlaAGC-58182751-58182679				chr11LysTTT	11	chr11LysTTT-122430655-122430727	u		chr11LysTTT	11	chr11LysTTT-11	u			chr16ProAGG-100		chr1AsnGTT-177	chr17GlnTTG-122	chr6ArgCCG-359	chr1GlyTCC-226
chr16ArgCCG-3200675-3200747	chr7CysGCA-149292305-149292376	chr6ArgCCG-28849165-28849237	chr6GlnTTG-37287995-37288067	chr6AlaAGC-26572164-26572092				chr11LysTTT	12	chr11LysTTT-59323902-59323974	p		chr11LysTTT	12	chr11LysTTT-12	p			chr16ProAGG-101		chr1AsnGTT-190	chr17IleAAT-126	chr6TrpCCA-472	chr1GlyTCC-227
chr7ArgCCT-139025446-139025518	chr7CysGCA-149028220-149028291	chr17CysGCA-36990046-36989975	chr16GlnTTG-3419813-3419884	chr6AlaAGC-26687485-26687557				chr11LysTTT	13	chr11LysTTT-59327880-59327808	p		chr11LysTTT	13	chr11LysTTT-13	p			chr16ProCGG-102		chr1AsnGTT-165	chr17MetCAT-130	chr6TrpCCA-473	chr5AlaTGC-294
chr15ArgTCG-89878304-89878376	chr15CysGCA-80036997-80037069	chr7CysGCA-149292376-149292305	chr4GlnTTG-40908815-40908743	chr6AlaAGC-26771362-26771290				chr11PheGAA	14	chr11PheGAA-59325042-59324970	o		chr11PheGAA	14	chr11PheGAA-14	o			chr17CysGCA-115		chr1AsnGTT-191	chr1ArgTCT-162	chr7TrpCCA-511	chr5LeuAAG-296
chr17ArgTCG-73031208-73031280	chr1CysGCA-93981834-93981906	chr7CysGCA-149253802-149253873	chr2GlnTTG-117782580-117782509	chr6AlaAGC-26730737-26730809				chr11PheGAA	15	chr11PheGAA-59333925-59333853	o		chr11PheGAA	15	chr11PheGAA-15	o			chr17CysGCA-116		chr1GluCTC-203	chr1GluTTC-206		chr5LeuAAG-297
chr1ArgTCT-94313129-94313213	chr7CysGCA-149404760-149404831	chr7CysGCA-149361915-149361986	chr6GlnTTG-145503859-145503930	chr2AlaAGC-27274082-27274154				chr11ProAGG	16	chr11ProAGG-75946557-75946628	f	df	chr11ProAGG	16	chr11ProAGG-16	f			chr17CysGCA-117		chr1HisGTG-228	chr1GluTTC-207		chr5LeuAAG-298
chr11ArgTCT-59318767-59318852	chr14CysGCA-73429679-73429750	chr7CysGCA-149295046-149295117	chr6GlnTTG-27763711-27763640	chr8AlaAGC-67026424-67026496				chr11ProAGG	16	chr11ProAGG-75946557-75946628	d		chr11ProAGG	16	chr11ProAGG-16	d			chr17CysGCA-118		chr1HisGTG-229	chr1GluTTC-209		chr5LeuAAG-299
chr17ArgTCT-8024243-8024330	chr7CysGCA-149310156-149310227	chr7CysGCA-149310227-149310156	chr6GlnTTG-26312046-26311975	chr6AlaAGC-28687481-28687552				chr11ProTGG	17	chr11ProTGG-75946940-75946869	o		chr11ProTGG	17	chr11ProTGG-17	o			chr17CysGCA-119		chr1HisGTG-230	chr1GluTTC-210		chr6AlaAGC-330
chr6ArgTCT-27529963-27530049	chr7CysGCA-149332778-149332849	chr7CysGCA-149072921-149072850	chr6GlnTTG-26311495-26311424	chr6AlaAGC-28779920-28779849				chr11SerAGA	18	chr11SerAGA-109036039-109036120	o		chr11SerAGA	18	chr11SerAGA-18	o			chr17GlyGCC-124		chr1HisGTG-231	chr1LysTTT-244		chr6AlaAGC-331
chr9ArgTCT-131102355-131102445	chr17CysGCA-36989975-36990046	chr7CysGCA-149388343-149388272	chr6GlnTTG-28557156-28557227	chr6AlaAGC-28678366-28678437				chr11SerGCT	19	chr11SerGCT-66115591-66115672	o		chr11SerGCT	19	chr11SerGCT-19	o			chr17ProCGG-131		chr1LysCTT-241	chr1MetCAT-246		chr6AlaTGC-348
chr17GlnTTG-47269890-47269961	chr17CysGCA-37017937-37018008	chr7CysGCA-149243631-149243702	chr17GlnTTG-47269890-47269961	chr6AlaAGC-28626085-28626014				chr11TrpCCA	20	chr11TrpCCA-45290273-45290200	f		chr11TrpCCA	20	chr11TrpCCA-20	f			chr17ThrCGT-143		chr1ValCAC-256	chr2GluTTC-269		chr6AlaTGC-351
chr6GlnTTG-27763640-27763711	chr7CysGCA-149388272-149388343	chr7CysGCA-149281816-149281887	chr1GluTTC-149719802-149719870	chr6AlaAGC-28574933-28575004				chr11ValTAC	21	chr11ValTAC-59318102-59318174	u	up	chr11ValTAC	21	chr11ValTAC-21	u			chr1CysGCA-200		chr1ValCAC-257	chr2GluTTC-270		chr6AlaTGC-352
chr6GlnTTG-26311975-26312046	chr7CysGCA-149295046-149295117	chr17CysGCA-37018008-37017937	chr2GluTTC-75124046-75124114	chr6AlaAGC-28831533-28831462				chr11ValTAC	21	chr11ValTAC-59318174-59318102	p		chr11ValTAC	21	chr11ValTAC-21	p			chr1GlyCCC-211		chr1ValCAC-258	chr5ThrTGT-307		chr6LeuAAG-400
chr6GlnTTG-26311424-26311495	chr7CysGCA-149243631-149243702	chr7CysGCA-149052837-149052766	chr1GluTTC-172157607-172157539	chr6AlaAGC-28806292-28806221				chr11ValTAC	22	chr11ValTAC-59318460-59318532	u	up	chr11ValTAC	22	chr11ValTAC-22	u			chr1GlyCCC-212		chr1ValCAC-259	chr6GlnTTG-373		chr6LeuAAG-403
chr6GlnTTG-145503859-145503930	chr7CysGCA-149052766-149052837	chr7CysGCA-149344117-149344046	chr14GluTTC-32236886-32236816	chr6AlaAGC-28763812-28763741				chr11ValTAC	22	chr11ValTAC-59318532-59318460	p		chr11ValTAC	22	chr11ValTAC-22	p			chr1GlyCCC-213		chr3ValAAC-290	chr6GlnTTG-374		chr6MetCAT-420
chr13GluCTC-42030061-42030132	chr17CysGCA-37023898-37023969	chr7CysGCA-149112300-149112229	chr1GluTTC-149664427-149664355	chr11AlaTGC-50233950-50233879				chr12AlaTGC	23	chr12AlaTGC-125406301-125406372	u	uo	chr12AlaTGC	23	chr12AlaTGC-23	u			chr1GlyCCC-214		chr5AspGTC-295	chr6GlnTTG-375		chr6MetCAT-421
chr1GluTTC-16861774-16861845	chr7CysGCA-149074601-149074672	chr7CysGCA-149074672-149074601	chr1GluTTC-161582508-161582579	chr6AlaTGC-28770647-28770577				chr12AlaTGC	24	chr12AlaTGC-125406372-125406301	o		chr12AlaTGC	24	chr12AlaTGC-24	o			chr1GlyGCC-219		chr5LysCTT-301	chr6GlnTTG-376		chr6MetCAT-422
chr1GluTTC-17199078-17199149	chr17CysGCA-37309987-37310058	chr3CysGCA-131950713-131950642	chr1GluTTC-16861845-16861774	chr6AlaTGC-28726212-28726141				chr12AlaTGC	25	chr12AlaTGC-125424512-125424583	o		chr12AlaTGC	25	chr12AlaTGC-25	o			chr1GlyGCC-220		chr5LysCTT-302	chr6IleAAT-384		chr6MetCAT-423
chr1GluTTC-172157539-172157607	chr4CysGCA-124430005-124430076	chr7CysGCA-149332778-149332849	chr1GluTTC-161391954-161391883	chr6AlaTGC-28785083-28785012				chr12AspGTC	26	chr12AspGTC-122860924-122860994	o		chr12AspGTC	26	chr12AspGTC-26	o			chr1ProAGG-247		chr5ProTGG-304	chr6IleAAT-389		chr6MetCAT-424
chr1GluTTC-161391883-161391954	chr7CysGCA-149295046-149295117	chr7CysGCA-149404760-149404831	chr1GluTTC-17199078-17199149	chr12AlaTGC-125424512-125424583				chr12AspGTC	27	chr12AspGTC-125411962-125411891	o		chr12AspGTC	27	chr12AspGTC-27	o			chr1ProCGG-248		chr5ValAAC-309	chr6IleAAT-390		chr6PheGAA-438
chr13GluTTC-41634874-41634945	chr7CysGCA-149253802-149253873	chr7CysGCA-149028220-149028291	chr13GluTTC-45492133-45492062	chr12AlaTGC-125406372-125406301				chr12AspGTC	28	chr12AspGTC-125424264-125424193	o		chr12AspGTC	28	chr12AspGTC-28	o			chr2GlyGCC-272		chr5ValAAC-312	chr6IleAAT-393		chr6SerAGA-444
chr2GluTTC-131094701-131094772	chr1GluCTC-249168447-249168518	chr14CysGCA-73429679-73429750	chr15GluTTC-26327452-26327381	chr5AlaTGC-180633868-180633939				chr12AspGTC	29	chr12AspGTC-96429799-96429870	o		chr12AspGTC	29	chr12AspGTC-29	o			chr2TyrGTA-280		chr5ValCAC-314	chr6IleAAT-394		chr6SerAGA-445
chr2GluTTC-75124046-75124114	chr1GlyCCC-17004766-17004836	chr1CysGCA-93981906-93981834	chr13GluTTC-41634945-41634874	chr6AlaTGC-28611222-28611293				chr12AspGTC	30	chr12AspGTC-98897281-98897352	o		chr12AspGTC	30	chr12AspGTC-30	o			chr3CysGCA-283		chr5ValCAC-317	chr6IleAAT-396		chr6SerAGA-446
chr1GlyTCC-161409961-161410032	chr1GlyCCC-17053780-17053850	chr3CysGCA-131948015-131947944	chr2GluTTC-131094772-131094701	chr6AlaTGC-28757618-28757547				chr12GlnCTG	31	chr12GlnCTG-74851182-74851254	o		chr12GlnCTG	31	chr12GlnCTG-31	o			chr4CysGCA-291		chr5ValCAC-318	chr6LeuTAA-411		chr6SerAGA-447
chr1GlyTCC-145397864-145397935	chr1GlyCCC-16872434-16872504	chr15CysGCA-80036997-80037069	chr6IleAAT-27241739-27241812	chr16ArgCCT-3243918-3243990				chr12LysTTT	32	chr12LysTTT-27843306-27843378	p	up	chr12LysTTT	32	chr12LysTTT-32	p			chr6GlyGCC-382		chr6AlaAGC-332	chr6LysTTT-415		chr6SerAGA-448
chr1GlyTCC-161417375-161417446	chr1GlyCCC-17188416-17188486	chr17CysGCA-37025616-37025545	chr6IleAAT-27636362-27636435	chr7ArgCCT-139025446-139025518				chr12LysTTT	32	chr12LysTTT-27843306-27843378	u		chr12LysTTT	32	chr12LysTTT-32	u			chr6ProAGG-440		chr6AlaAGC-333	chr6LysTTT-417		chr6SerAGA-450
chr1GlyTCC-161424756-161424827	chr1GlyGCC-161493637-161493707	chr7CysGCA-149286235-149286164	chr6IleAAT-26721294-26721221	chr16ArgCCT-3202901-3202973				chr12PheGAA	33	chr12PheGAA-125412461-125412389	o		chr12PheGAA	33	chr12PheGAA-33	o			chr6ProCGG-441		chr6HisGTG-383	chr6MetCAT-426		chr6SerTGA-458
chr1GlyTCC-161432166-161432237	chr16GlyGCC-70823410-70823480	chr17CysGCA-37023898-37023969	chr6IleAAT-26780832-26780905	chr17ArgCCT-73030598-73030526				chr12PseudoTTG	34	chr12PseudoTTG-50211190-50211264	d		chr12PseudoTTG	34	chr12PseudoTTG-34	d			chr6ThrCGT-469		chr6LysCTT-413	chr6MetCAT-427		chr6ValAAC-478
chr1GlyTCC-161439547-161439618	chr16GlyGCC-70812942-70813012	chr17CysGCA-37310815-37310744	chr6IleAAT-26745328-26745255	chr17ArgCCT-73030001-73030073				chr12SerCGA	35	chr12SerCGA-56584148-56584229	f		chr12SerCGA	35	chr12SerCGA-35	f			chr6ThrCGT-470		chr6PheGAA-434	chr6MetCAT-428		chr6ValCAC-485
chr1GlyTCC-161500903-161500974	chr17GlyGCC-8029064-8029134	chr17CysGCA-37310058-37309987	chr14IleAAT-102783429-102783502	chr1AsnGTT-145385729-145385804				chr12TrpCCA	36	chr12TrpCCA-98898030-98898101	f	uf	chr12TrpCCA	36	chr12TrpCCA-36	f			chr6TyrGTA-474		chr6ValAAC-479	chr6MetCAT-429		chr7ArgCCT-490
chr17GlyTCC-8124866-8124937	chr2GlyGCC-157257659-157257729	chr4CysGCA-124430076-124430005	chr17IleAAT-8090911-8090984	chr1AsnGTT-149670130-149670057				chr12TrpCCA	36	chr12TrpCCA-98898030-98898101	u		chr12TrpCCA	36	chr12TrpCCA-36	u			chr6TyrGTA-475		chr6ValAAC-480	chr6MetCAT-430		chr8SerAGA-516
chr19GlyTCC-4724082-4724153	chr6GlyGCC-27870686-27870756	chr7CysGCA-149007281-149007352	chr6IleAAT-26554350-26554423	chr1AsnGTT-16858966-16858893				chr13AsnGTT	37	chr13AsnGTT-31248174-31248101	o		chr13AsnGTT	37	chr13AsnGTT-37	o			chr6TyrGTA-476		chr6ValAAC-481	chr6MetCAT-431
chr14IleAAT-102783429-102783502	chr1GlyGCC-161450356-161450426	chr1GlyCCC-17053780-17053850	chr6IleAAT-27205423-27205350	chr1AsnGTT-161591465-161591538				chr13GluCTC	38	chr13GluCTC-42030061-42030132	u	uo	chr13GluCTC	38	chr13GluCTC-38	u			chr6TyrGTA-477		chr6ValCAC-483	chr6MetCAT-432
chr17IleAAT-8090911-8090984	chr16GlyGCC-70812114-70812184	chr1GlyCCC-17004836-17004766	chr6IleAAT-27145067-27144994	chr1AsnGTT-143690028-143690101				chr13GluCTC	38	chr13GluCTC-42030132-42030061	o		chr13GluCTC	38	chr13GluCTC-38	o			chr7CysGCA-491		chr6ValCAC-488	chr9ArgTCT-521
chr6IleAAT-26554350-26554423	chr16GlyGCC-70822597-70822667	chr17GlyCCC-19764175-19764245	chr17IleAAT-8130382-8130309	chr1AsnGTT-144488916-144488843				chr13GluTTC	39	chr13GluTTC-41634874-41634945	u	up	chr13GluTTC	39	chr13GluTTC-39	u			chr7CysGCA-492		chr9HisGTG-525	chrXValTAC-532
chr6IleAAT-27242990-27243063	chr1HisGTG-147774845-147774916	chr16GlyCCC-686806-686736	chr6IleAAT-27243063-27242990	chr1AsnGTT-144308687-144308614				chr13GluTTC	39	chr13GluTTC-41634945-41634874	p		chr13GluTTC	39	chr13GluTTC-39	p			chr7CysGCA-493
chr6IleAAT-27144994-27145067	chr1HisGTG-145396881-145396952	chr2GlyCCC-70476193-70476123	chr6IleAAT-27655967-27656040	chr1AsnGTT-147877537-147877610				chr13GluTTC	40	chr13GluTTC-45492133-45492062	p		chr13GluTTC	40	chr13GluTTC-40	p			chr7CysGCA-494
chr6IleAAT-26745255-26745328	chr1HisGTG-146544773-146544844	chr1GlyCCC-16872504-16872434	chr6IleAAT-58149254-58149327	chr1AsnGTT-149608609-149608682				chr13PheGAA	41	chr13PheGAA-95201976-95201904	o		chr13PheGAA	41	chr13PheGAA-41	o			chr7CysGCA-495
chr6IleAAT-26721221-26721294	chr1HisGTG-147753471-147753542	chr1GlyCCC-17188416-17188486	chr6IleTAT-26988125-26988218	chr1AsnGTT-149284576-149284503				chr14AlaAGC	42	chr14AlaAGC-89445442-89445514	o		chr14AlaAGC	42	chr14AlaAGC-42	o			chr7CysGCA-497
chr6IleAAT-26780832-26780905	chr15HisGTG-45493349-45493420	chr6GlyGCC-142578776-142578846	chr6IleTAT-27599200-27599293	chr1AsnGTT-144481840-144481913				chr14ArgACG	43	chr14ArgACG-23398910-23398982	f		chr14ArgACG	43	chr14ArgACG-43	f			chr7CysGCA-498
chr6IleAAT-27636362-27636435	chr15HisGTG-45492611-45492682	chr16GlyGCC-70822597-70822667	chr6IleTAT-28505367-28505460	chr1AsnGTT-17201958-17202031				chr14CysGCA	44	chr14CysGCA-73429679-73429750	f	df	chr14CysGCA	44	chr14CysGCA-44	f			chr7CysGCA-499
chr6IleAAT-58149254-58149327	chr15HisGTG-45490804-45490875	chr1GlyGCC-161450356-161450426	chr19IleTAT-39902900-39902808	chr1AsnGTT-149326345-149326272				chr14CysGCA	44	chr14CysGCA-73429679-73429750	d		chr14CysGCA	44	chr14CysGCA-44	d			chr7CysGCA-500
chr5LeuAAG-180524474-180524555	chr6HisGTG-27125906-27125977	chr16GlyGCC-70812184-70812114	chr2IleTAT-43037676-43037768	chr1AsnGTT-144301611-144301684				chr14GluTTC	45	chr14GluTTC-32236886-32236816	p		chr14GluTTC	45	chr14GluTTC-45	p			chr7CysGCA-501
chr5LeuAAG-180528840-180528921	chr9HisGTG-14433938-14434009	chr16GlyGCC-70823410-70823480	chr1LeuCAA-161581819-161581736	chr1AsnGTT-149615690-149615617				chr14IleAAT	46	chr14IleAAT-102783429-102783502	p	up	chr14IleAAT	46	chr14IleAAT-46	p			chr7CysGCA-502
chr5LeuAAG-180601044-180601125	chr1LeuCAA-161581736-161581819	chr16GlyGCC-70813012-70812942	chr11LeuCAA-9296790-9296863	chr1AsnGTT-143879905-143879832				chr14IleAAT	46	chr14IleAAT-102783429-102783502	u		chr14IleAAT	46	chr14IleAAT-46	u			chr7CysGCA-505
chr5LeuAAG-180614701-180614782	chrXLeuTAA-55207755-55207829	chr1GlyGCC-161493707-161493637	chr1LeuCAA-249168054-249168159	chr1AsnGTT-147520840-147520767				chr14LeuAAG	47	chr14LeuAAG-21078291-21078372	o	uo	chr14LeuAAG	47	chr14LeuAAG-47	o			chr7CysGCA-503
chr6LeuAAG-28911399-28911480	chr4LeuTAA-156384978-156385052	chr17GlyGCC-8029064-8029134	chr6LeuCAA-27570454-27570348	chr1AsnGTT-145979107-145979034				chr14LeuAAG	47	chr14LeuAAG-21078291-21078372	u		chr14LeuAAG	47	chr14LeuAAG-47	u			chr7CysGCA-504
chr14LeuAAG-21078291-21078372	chr18LysCTT-43669271-43669343	chr2GlyGCC-157257729-157257659	chr6LeuCAA-27573524-27573417	chr1AsnGTT-149711871-149711798				chr14LeuTAG	48	chr14LeuTAG-21093529-21093610	p	up	chr14LeuTAG	48	chr14LeuTAG-48	p			chr7CysGCA-507
chr16LeuAAG-22308461-22308542	chr16LysCTT-3241501-3241573	chr6GlyGCC-27870756-27870686	chr6LeuCAA-28864105-28864000	chr1AsnGTT-148000805-148000878				chr14LeuTAG	48	chr14LeuTAG-21093529-21093610	u		chr14LeuTAG	48	chr14LeuTAG-48	u			chr7CysGCA-508
chr6LeuAAG-28956779-28956860	chr14LysCTT-58706613-58706685	chr1GlyGCC-161413094-161413164	chr6LeuCAA-28908830-28908934	chr1AsnGTT-149230643-149230570				chr14LysCTT	49	chr14LysCTT-58706613-58706685	d	do	chr14LysCTT	49	chr14LysCTT-49	d			chr7ProAGG-509
chr6LeuAAG-28446400-28446481	chr15LysCTT-79152904-79152976	chr1GlyGCC-161420467-161420537	chrXLeuTAA-55207829-55207755	chr1AsnGTT-16847153-16847080				chr14LysCTT	49	chr14LysCTT-58706685-58706613	o		chr14LysCTT	49	chr14LysCTT-49	o			chr8TyrGTA-517
chr11LeuCAA-9296790-9296863	chr1LysCTT-145395522-145395594	chr1GlyGCC-161427898-161427968	chr6LeuTAA-69914378-69914460	chr1AsnGTT-17216172-17216245				chr14ProAGG	50	chr14ProAGG-21077495-21077566	d	df	chr14ProAGG	50	chr14ProAGG-50	d			chr8TyrGTA-518
chr6LeuTAA-27688898-27688980	chr16LysCTT-3225692-3225764	chr1GlyGCC-161435258-161435328	chr4LeuTAA-156385052-156384978	chr1AsnGTT-148760429-148760356				chr14ProAGG	50	chr14ProAGG-21077566-21077495	f		chr14ProAGG	50	chr14ProAGG-50	f			chr8TyrGTA-519
chr14LeuTAG-21093529-21093610	chr5LysCTT-180648979-180649051	chr21GlyGCC-18827177-18827107	chr6LeuTAA-27198416-27198334	chr1AsnGTT-148598387-148598314				chr14ProAGG	51	chr14ProAGG-21081560-21081631	d	df	chr14ProAGG	51	chr14ProAGG-51	d
chr17LeuTAG-8023632-8023713	chr5LysCTT-180634755-180634827	chr11ProAGG-75946557-75946628	chr11LeuTAA-59319228-59319310	chr10AsnGTT-22518511-22518438				chr14ProAGG	51	chr14ProAGG-21081631-21081560	f		chr14ProAGG	51	chr14ProAGG-51	f
chr16LysCTT-3214939-3215011	chr6LysCTT-26556774-26556846	chr14ProAGG-21081631-21081560	chr6LeuTAA-27688980-27688898	chr1AsnGTT-148248115-148248188				chr14ProTGG	52	chr14ProTGG-21101165-21101236	o	do	chr14ProTGG	52	chr14ProTGG-52	o
chr1LysTTT-204476158-204476230	chr16LysCTT-3207406-3207478	chr14ProAGG-21077566-21077495	chr6LeuTAA-144537684-144537766	chr13AsnGTT-31248174-31248101				chr14ProTGG	52	chr14ProTGG-21101165-21101236	d		chr14ProTGG	52	chr14ProTGG-52	d
chr11LysTTT-122430655-122430727	chr6PheGAA-28731374-28731447	chr16ProAGG-3232706-3232635	chr16LeuTAG-22207113-22207032	chr17AsnGTT-36908107-36908034				chr14ProTGG	53	chr14ProTGG-21152175-21152246	o	do	chr14ProTGG	53	chr14ProTGG-53	o
chr12LysTTT-27843306-27843378	chr1ProAGG-167684725-167684796	chr1ProAGG-167684796-167684725	chr14LeuTAG-21093529-21093610	chr1AsnGTT-161397940-161397867				chr14ProTGG	53	chr14ProTGG-21152175-21152246	d		chr14ProTGG	53	chr14ProTGG-53	d
chr16LysTTT-73512216-73512288	chr11ProAGG-75946557-75946628	chr16ProAGG-3239634-3239705	chr17LeuTAG-8023713-8023632	chr19AsnGTT-1383562-1383635				chr14PseudoTTT	54	chr14PseudoTTT-74055535-74055596	u		chr14PseudoTTT	54	chr14PseudoTTT-54	u
chr6LysTTT-27543846-27543918	chr14ProAGG-21081560-21081631	chr6ProAGG-26555498-26555569	chr19LysTTT-19852207-19852277	chr1AsnGTT-161510031-161510104				chr14ThrTGT	55	chr14ThrTGT-21082021-21081949	p		chr14ThrTGT	55	chr14ThrTGT-55	p
chr6LysTTT-28715521-28715593	chr14ProAGG-21077495-21077566	chr7ProAGG-128423504-128423575	chr19LysTTT-50038005-50037933	chr1AspGTC-161574588-161574659				chr14ThrTGT	56	chr14ThrTGT-21099391-21099319	p		chr14ThrTGT	56	chr14ThrTGT-56	p
chr1MetCAT-153643726-153643797	chr16ProAGG-3232635-3232706	chr16ProAGG-3241989-3242060	chr12LysTTT-27843306-27843378	chr12AspGTC-122860924-122860994				chr14ThrTGT	57	chr14ThrTGT-21149849-21149921	p		chr14ThrTGT	57	chr14ThrTGT-57	p
chr16MetCAT-71460396-71460468	chr16ProAGG-3239634-3239705	chr16ProAGG-3210386-3210480	chr6LysTTT-27543846-27543918	chr1AspGTC-161501915-161501986				chr14TyrGTA	58	chr14TyrGTA-21121351-21121258	f		chr14TyrGTA	58	chr14TyrGTA-58	f
chr17MetCAT-80452597-80452668	chr6ProAGG-26555498-26555569	chr6ProCGG-27059521-27059592	chr1LysTTT-205443271-205443343	chr3AspGTC-184366165-184366095				chr14TyrGTA	59	chr14TyrGTA-21125623-21125716	d	df	chr14TyrGTA	59	chr14TyrGTA-59	d
chr6MetCAT-27870271-27870342	chr7ProAGG-128423504-128423575	chr1ProCGG-167683962-167684033	chr6LysTTT-28715521-28715593	chr5AspGTC-141774059-141773988				chr14TyrGTA	59	chr14TyrGTA-21125716-21125623	f		chr14TyrGTA	59	chr14TyrGTA-59	f
chr6MetCAT-27560600-27560671	chr16ProAGG-3241989-3242060	chr16ProCGG-3222049-3222120	chr6LysTTT-27302841-27302769	chr9AspGTC-77518061-77517990				chr14TyrGTA	60	chr14TyrGTA-21128117-21128210	d	df	chr14TyrGTA	60	chr14TyrGTA-60	d
chr6MetCAT-27300764-27300835	chr1ProCGG-167683962-167684033	chr17ProCGG-8126222-8126151	chr11LysTTT-59323902-59323974	chr6AspGTC-27551307-27551236				chr14TyrGTA	60	chr14TyrGTA-21128210-21128117	f		chr14TyrGTA	60	chr14TyrGTA-60	f
chr6MetCAT-26758550-26758622	chr16ProCGG-3222049-3222120	chr22SeCTCA-44546537-44546622	chr6LysTTT-27559665-27559593	chr12AspGTC-125424264-125424193				chr14TyrGTA	61	chr14TyrGTA-21121258-21121351	d		chr14TyrGTA	61	chr14TyrGTA-61	d
chr6MetCAT-26735574-26735646	chr17ProCGG-8126151-8126222	chr19SeCTCA-45981945-45981860	chr11LysTTT-59327880-59327808	chr12AspGTC-125411962-125411891				chr14TyrGTA	62	chr14TyrGTA-21131351-21131444	d	df	chr14TyrGTA	62	chr14TyrGTA-62	d
chr6MetCAT-26330529-26330600	chr6ProCGG-27059521-27059592	chr17SeCTCA-38273626-38273553	chr1LysTTT-204475655-204475727	chr12AspGTC-96429799-96429870				chr14TyrGTA	62	chr14TyrGTA-21131444-21131351	f		chr14TyrGTA	62	chr14TyrGTA-62	f
chr6MetCAT-26313352-26313423	chr14ProTGG-21101165-21101236	chr12SerCGA-56584148-56584229	chr1LysTTT-204476230-204476158	chr1AspGTC-161440276-161440205				chr14TyrGTA	63	chr14TyrGTA-21151432-21151520	f	df	chr14TyrGTA	63	chr14TyrGTA-63	f
chr16MetCAT-87417628-87417700	chr14ProTGG-21152175-21152246	chr6SerCGA-27640310-27640229	chr17LysTTT-8022473-8022545	chr1AspGTC-161432895-161432824				chr14TyrGTA	63	chr14TyrGTA-21151432-21151520	d		chr14TyrGTA	63	chr14TyrGTA-63	d
chr6MetCAT-26766444-26766516	chr16ProTGG-3234133-3234204	chr6SerCGA-27177628-27177709	chr6LysTTT-28918806-28918878	chr17AspGTC-8125627-8125556				chr15ArgTCG	64	chr15ArgTCG-89878304-89878376	u	up	chr15ArgTCG	64	chr15ArgTCG-64	u
chr6MetCAT-26286754-26286825	chr16ProTGG-3208923-3208994	chr17SerCGA-8042280-8042199	chr11LysTTT-122430655-122430727	chr1AspGTC-161425485-161425414				chr15ArgTCG	64	chr15ArgTCG-89878304-89878376	p		chr15ArgTCG	64	chr15ArgTCG-64	p
chr6MetCAT-27745664-27745735	chr16ProTGG-3238094-3238165	chr6ThrCGT-27271639-27271568	chr16LysTTT-73512288-73512216	chr1AspGTC-161418104-161418033				chr15CysGCA	65	chr15CysGCA-80036997-80037069	f	df	chr15CysGCA	65	chr15CysGCA-65	f
chr6MetCAT-28912352-28912424	chr5ProTGG-180615854-180615925	chr6ThrCGT-27586135-27586208	chr9Met(i)CAT-19403996-19404070	chr1AspGTC-161410686-161410615				chr15CysGCA	65	chr15CysGCA-80036997-80037069	d		chr15CysGCA	65	chr15CysGCA-65	d
chr6MetCAT-28921042-28921114	chr5PseudoACA-151988596-151988771	chr17ThrCGT-29877093-29877164	chr6Met(i)CAT-27745664-27745735	chr6AspGTC-27447453-27447524				chr15GlnCTG	66	chr15GlnCTG-66161471-66161400	o		chr15GlnCTG	66	chr15GlnCTG-66	o
chr6PheGAA-28791093-28791166	chr20PseudoCAC-43951001-43951073	chr6ThrCGT-28616057-28615984	chr1Met(i)CAT-153643726-153643797	chr6AspGTC-27471523-27471594				chr15GluTTC	67	chr15GluTTC-26327452-26327381	p		chr15GluTTC	67	chr15GluTTC-67	p
chr5PseudoAAG-180591572-180591636	chr1PseudoCCC-149680210-149680280	chr16ThrCGT-14379750-14379821	chr17Met(i)CAT-80452668-80452597	chr12AspGTC-98897281-98897352				chr15HisGTG	68	chr15HisGTG-45490804-45490875	d	do	chr15HisGTG	68	chr15HisGTG-68	d
chr6PseudoACT-27261671-27261744	chr2PseudoCTC-71273488-71273560	chr6ThrCGT-28456843-28456770	chr6Met(i)CAT-27870342-27870271	chr16GlnCTG-71724890-71724963				chr15HisGTG	68	chr15HisGTG-45490875-45490804	o		chr15HisGTG	68	chr15HisGTG-68	o
chr2PseudoCTC-96217194-96217265	chr3PseudoCTC-103879524-103879595	chr11TrpCCA-45290273-45290200	chr6Met(i)CAT-27560671-27560600	chr20GlnCTG-17855142-17855219				chr15HisGTG	69	chr15HisGTG-45492611-45492682	d	do	chr15HisGTG	69	chr15HisGTG-69	d
chr1PseudoCTG-147825689-147825760	chr15PseudoCTT-76674765-76674838	chr7TrpCCA-99067307-99067378	chr6Met(i)CAT-27300835-27300764	chr9GlnCTG-126655594-126655522				chr15HisGTG	69	chr15HisGTG-45492682-45492611	o		chr15HisGTG	69	chr15HisGTG-69	o
chr1PseudoGAA-149287359-149287430	chr6PseudoGAA-79668010-79668082	chr12TrpCCA-98898030-98898101	chr6Met(i)CAT-26330600-26330529	chr12GlnCTG-74851182-74851254				chr15HisGTG	70	chr15HisGTG-45493349-45493420	o	do	chr15HisGTG	70	chr15HisGTG-70	o
chr1PseudoGAA-149672905-149672976	chr3PseudoGCA-17741392-17741464	chr17TrpCCA-8089676-8089747	chr6Met(i)CAT-26313423-26313352	chr1GlnCTG-146476831-146476760				chr15HisGTG	70	chr15HisGTG-45493349-45493420	d		chr15HisGTG	70	chr15HisGTG-70	d
chr1PseudoTTC-149161628-149161699	chr16PseudoTGG-3220961-3221031	chr6TrpCCA-26331743-26331672	chr6Met(i)CAT-26286754-26286825	chr1GlnCTG-145379391-145379320				chr15LysCTT	71	chr15LysCTT-79152904-79152976	o	do	chr15LysCTT	71	chr15LysCTT-71	o
chr1PseudoTTC-149161628-149161699	chr2PseudoTTC-204229131-204229201	chr6TrpCCA-26319401-26319330	chr17ThrAGT-62526991-62526918	chr1GlnCTG-144839507-144839436				chr15LysCTT	71	chr15LysCTT-79152904-79152976	d		chr15LysCTT	71	chr15LysCTT-71	d
chr14PseudoTTT-74055535-74055596	chr12PseudoTTG-50211190-50211264	chr17TrpCCA-19411494-19411565	chr6ThrAGT-27130050-27130123	chr1GlnCTG-147800937-147801008				chr15PseudoCTT	72	chr15PseudoCTT-76674765-76674838	d		chr15PseudoCTT	72	chr15PseudoCTT-72	d
chr19SeCTCA-45981945-45981860	chr6ThrAGT-27652474-27652547	chr17TrpCCA-8124258-8124187	chr6ThrAGT-27694473-27694546	chr6GlnCTG-27759206-27759135				chr15SerGCT	73	chr15SerGCT-40886104-40886023	o		chr15SerGCT	73	chr15SerGCT-73	o
chr22SeCTCA-44546537-44546622	chr6ThrAGT-26533145-26533218	chr9TrpCCA-115616989-115617087	chr17ThrAGT-8042843-8042770	chr6GlnCTG-27263212-27263283				chr16ArgCCG	74	chr16ArgCCG-3200675-3200747	f	uf	chr16ArgCCG	74	chr16ArgCCG-74	f
chr17SerAGA-8129928-8130009	chr6ThrAGT-27694473-27694546	chr7TyrGTA-149255133-149255205	chr6ThrAGT-28693795-28693868	chr1GlnCTG-147737453-147737382				chr16ArgCCG	74	chr16ArgCCG-3200675-3200747	u		chr16ArgCCG	74	chr16ArgCCG-74	u
chr6SerAGA-27521192-27521273	chr17ThrAGT-8042770-8042843	chr14TyrGTA-21121351-21121258	chr6ThrAGT-27652547-27652474	chr1GlnCTG-149186125-149186196				chr16ArgCCT	75	chr16ArgCCT-3202901-3202973	o		chr16ArgCCT	75	chr16ArgCCT-75	o
chr6SerAGA-27446591-27446672	chr6ThrAGT-27130050-27130123	chr14TyrGTA-21125716-21125623	chr6ThrAGT-26533218-26533145	chr1GlnCTG-145963304-145963375				chr16ArgCCT	76	chr16ArgCCT-3243918-3243990	o		chr16ArgCCT	76	chr16ArgCCT-76	o
chr6SerAGA-27463593-27463674	chr6ThrAGT-28693795-28693868	chr14TyrGTA-21128210-21128117	chr17ThrAGT-8129626-8129553	chr1GlnCTG-147505038-147505109				chr16GlnCTG	77	chr16GlnCTG-71724890-71724963	o		chr16GlnCTG	77	chr16GlnCTG-77	o
chr6SerAGA-27470818-27470899	chr17ThrAGT-8129553-8129626	chr14TyrGTA-21131444-21131351	chr17ThrAGT-8090478-8090551	chr6GlnCTG-27515602-27515531				chr16GlnTTG	78	chr16GlnTTG-3419813-3419884	p		chr16GlnTTG	78	chr16GlnTTG-78	p
chr6SerAGA-27499987-27500068	chr17ThrAGT-8090478-8090551	chr14TyrGTA-21151432-21151520	chr19ThrAGT-33667963-33668036	chr15GlnCTG-66161471-66161400				chr16GlyCCC	79	chr16GlyCCC-686806-686736	f		chr16GlyCCC	79	chr16GlyCCC-79	f
chr6SerAGA-26327817-26327898	chr19ThrAGT-33667963-33668036	chr6TyrGTA-26569086-26569176	chr5ThrTGT-180618758-180618687	chr17GlnCTG-8023070-8023141				chr16GlyGCC	80	chr16GlyGCC-70812114-70812184	d	df	chr16GlyGCC	80	chr16GlyGCC-80	d
chr8SerAGA-96281885-96281966	chr6ThrCGT-28615984-28616057	chr6TyrGTA-26575798-26575887	chr14ThrTGT-21149849-21149921	chr6GlnCTG-18836402-18836473				chr16GlyGCC	80	chr16GlyGCC-70812184-70812114	f		chr16GlyGCC	80	chr16GlyGCC-80	f
chr6SerTGA-26312824-26312905	chr6ThrCGT-28456770-28456843	chr6TyrGTA-26577332-26577420	chr14ThrTGT-21099391-21099319	chr6GlnCTG-27487308-27487379				chr16GlyGCC	81	chr16GlyGCC-70812942-70813012	d	df	chr16GlyGCC	81	chr16GlyGCC-81	d
chr5ThrTGT-180618687-180618758	chr17ThrCGT-29877093-29877164	chr6TyrGTA-26595102-26595190	chr14ThrTGT-21082021-21081949	chr6GlnCTG-28909449-28909378				chr16GlyGCC	81	chr16GlyGCC-70813012-70812942	f		chr16GlyGCC	81	chr16GlyGCC-81	f
chr12TrpCCA-98898030-98898101	chr6ThrTGT-28442329-28442402	chr2TyrGTA-27273650-27273738	chr1ThrTGT-222638347-222638419	chr1GluCTC-149334272-149334340				chr16GlyGCC	82	chr16GlyGCC-70822597-70822667	f	df	chr16GlyGCC	82	chr16GlyGCC-82	f
chr17TrpCCA-19411494-19411565	chr14TyrGTA-21125623-21125716	chr8TyrGTA-66609619-66609532	chr6ThrTGT-28442402-28442329	chr3GluCTC-125413248-125413177				chr16GlyGCC	82	chr16GlyGCC-70822597-70822667	d		chr16GlyGCC	82	chr16GlyGCC-82	d
chr17TrpCCA-8124187-8124258	chr8TyrGTA-67026223-67026311	chr8TyrGTA-67025602-67025694	chr6ValTAC-27258405-27258477	chr18GluCTC-43299751-43299822				chr16GlyGCC	83	chr16GlyGCC-70823410-70823480	d	df	chr16GlyGCC	83	chr16GlyGCC-83	d
chr17TrpCCA-8089676-8089747	chr8TyrGTA-67025602-67025694	chr8TyrGTA-67026223-67026311	chr10ValTAC-5895746-5895674	chr8GluCTC-59504798-59504868				chr16GlyGCC	83	chr16GlyGCC-70823410-70823480	f		chr16GlyGCC	83	chr16GlyGCC-83	f
chr6TrpCCA-26331672-26331743	chr14TyrGTA-21131351-21131444		chr11ValTAC-59318532-59318460	chr13GluCTC-42030132-42030061				chr16LeuAAG	85	chr16LeuAAG-22308461-22308542	o	uo	chr16LeuAAG	85	chr16LeuAAG-85	o
chr6TrpCCA-26319330-26319401	chr14TyrGTA-21151432-21151520		chr11ValTAC-59318174-59318102	chr1GluCTC-249168447-249168518				chr16LeuAAG	85	chr16LeuAAG-22308461-22308542	u		chr16LeuAAG	85	chr16LeuAAG-85	u
chr7TrpCCA-99067307-99067378	chr6TyrGTA-26595102-26595190		chrXValTAC-18693101-18693029	chr1GluCTC-145399304-145399233				chr16LeuCAG	86	chr16LeuCAG-57333863-57333945	o		chr16LeuCAG	86	chr16LeuCAG-86	o
chr6ValAAC-27203288-27203360	chr14TyrGTA-21128117-21128210			chr1GluCTC-161439260-161439189				chr16LeuCAG	87	chr16LeuCAG-57334474-57334392	o		chr16LeuCAG	87	chr16LeuCAG-87	o
chr19ValCAC-4724647-4724719	chr14TyrGTA-21131351-21131444			chr1GluCTC-161431880-161431809				chr16LeuTAG	88	chr16LeuTAG-22207113-22207032	p		chr16LeuTAG	88	chr16LeuTAG-88	p
chr6ValCAC-27173867-27173939	chr2TyrGTA-27273650-27273738			chr1GluCTC-161424469-161424398				chr16LysCTT	89	chr16LysCTT-3207406-3207478	d		chr16LysCTT	89	chr16LysCTT-89	d
chr10ValTAC-5895674-5895746	chr6TyrGTA-26569086-26569176			chr1GluCTC-161417089-161417018				chr16LysCTT	90	chr16LysCTT-3207478-3207406	o		chr16LysCTT	90	chr16LysCTT-90	o
chr11ValTAC-59318460-59318532	chr6TyrGTA-26577332-26577420			chr6GluCTC-28949976-28950047				chr16LysCTT	91	chr16LysCTT-3214939-3215011	o	uo	chr16LysCTT	91	chr16LysCTT-91	o
chr11ValTAC-59318102-59318174	chr6TyrGTA-26575798-26575887			chr6GluCTC-126101464-126101393				chr16LysCTT	91	chr16LysCTT-3214939-3215011	u		chr16LysCTT	91	chr16LysCTT-91	u
chrXValTAC-18693029-18693101	chr8TyrGTA-66609532-66609619			chr1GlyTCC-161410032-161409961				chr16LysCTT	92	chr16LysCTT-3225692-3225764	d	do	chr16LysCTT	92	chr16LysCTT-92	d
	chr5ValAAC-180645270-180645342			chr17GlyTCC-8124866-8124937				chr16LysCTT	92	chr16LysCTT-3225692-3225764	o		chr16LysCTT	92	chr16LysCTT-92	o
	chr3ValAAC-169490018-169490090			chr1GlyTCC-145397935-145397864				chr16LysCTT	93	chr16LysCTT-3230627-3230555	o		chr16LysCTT	93	chr16LysCTT-93	o
	chr5ValAAC-180645270-180645342			chr1GlyTCC-161500903-161500974				chr16LysCTT	94	chr16LysCTT-3241501-3241573	o		chr16LysCTT	94	chr16LysCTT-94	o
	chr5ValAAC-180591154-180591226			chr1GlyTCC-161439618-161439547				chr16LysCTT	94	chr16LysCTT-3241501-3241573	d	do	chr16LysCTT	94	chr16LysCTT-94	d
	chr5ValAAC-180524070-180524142			chr1GlyTCC-161432237-161432166				chr16LysTTT	95	chr16LysTTT-73512216-73512288	u	up	chr16LysTTT	95	chr16LysTTT-95	u
	chr6ValAAC-27721179-27721251			chr1GlyTCC-161424827-161424756				chr16LysTTT	95	chr16LysTTT-73512288-73512216	p		chr16LysTTT	95	chr16LysTTT-95	p
	chr6ValAAC-27618707-27618779			chr1GlyTCC-161417446-161417375				chr16MetCAT	96	chr16MetCAT-71460396-71460468	o		chr16MetCAT	96	chr16MetCAT-96	o
	chr6ValAAC-27648885-27648957			chr19GlyTCC-4724082-4724153				chr16MetCAT	96	chr16MetCAT-71460396-71460468	u	uo	chr16MetCAT	96	chr16MetCAT-96	u
	chr6ValCAC-27696327-27696399			chr3HisGTG-148316634-148316563				chr16MetCAT	97	chr16MetCAT-87417700-87417628	o		chr16MetCAT	97	chr16MetCAT-97	o
	chr1ValCAC-149294666-149294736			chr1HisGTG-149155899-149155828				chr16MetCAT	97	chr16MetCAT-87417628-87417700	u	uo	chr16MetCAT	97	chr16MetCAT-97	u
	chr1ValCAC-161369490-161369562			chr1HisGTG-147774916-147774845				chr16ProAGG	98	chr16ProAGG-3210386-3210480	f		chr16ProAGG	98	chr16ProAGG-98	f
	chr5ValCAC-180600650-180600722			chr1HisGTG-145396952-145396881				chr16ProAGG	99	chr16ProAGG-3232635-3232706	d	df	chr16ProAGG	99	chr16ProAGG-99	d
	chr5ValCAC-180615416-180615488			chr1HisGTG-146544773-146544844				chr16ProAGG	99	chr16ProAGG-3232706-3232635	f		chr16ProAGG	99	chr16ProAGG-99	f
	chr5ValCAC-180524070-180524142			chr1HisGTG-147753471-147753542				chr16ProAGG	100	chr16ProAGG-3239634-3239705	f		chr16ProAGG	100	chr16ProAGG-100	f
	chr5ValCAC-180600650-180600722			chr15HisGTG-45493349-45493420				chr16ProAGG	100	chr16ProAGG-3239634-3239705	d	df	chr16ProAGG	100	chr16ProAGG-100	d
	chr6ValCAC-26538282-26538354			chr15HisGTG-45492682-45492611				chr16ProAGG	101	chr16ProAGG-3241989-3242060	f	df	chr16ProAGG	101	chr16ProAGG-101	f
	chr1ValCAC-149298555-149298627			chr15HisGTG-45490875-45490804				chr16ProAGG	101	chr16ProAGG-3241989-3242060	d		chr16ProAGG	101	chr16ProAGG-101	d
	chr1ValCAC-149684088-149684161			chr6HisGTG-27125906-27125977				chr16ProCGG	102	chr16ProCGG-3222049-3222120	f	df	chr16ProCGG	102	chr16ProCGG-102	f
	chr6ValTAC-27258405-27258477			chr9HisGTG-14434009-14433938				chr16ProCGG	102	chr16ProCGG-3222049-3222120	d		chr16ProCGG	102	chr16ProCGG-102	d
				chrXIleGAT-3833344-3833271				chr16ProTGG	103	chr16ProTGG-3208923-3208994	o	do	chr16ProTGG	103	chr16ProTGG-103	o
				chrXIleGAT-3794915-3794842				chr16ProTGG	103	chr16ProTGG-3208923-3208994	d		chr16ProTGG	103	chr16ProTGG-103	d
				chrXIleGAT-3756491-3756418				chr16ProTGG	104	chr16ProTGG-3234133-3234204	d	do	chr16ProTGG	104	chr16ProTGG-104	d
				chr3LeuAAG-148221309-148221228				chr16ProTGG	104	chr16ProTGG-3234204-3234133	o		chr16ProTGG	104	chr16ProTGG-104	o
				chr20LeuAAG-48952423-48952342				chr16ProTGG	105	chr16ProTGG-3238094-3238165	o	do	chr16ProTGG	105	chr16ProTGG-105	o
				chr2LeuAAG-30277568-30277640				chr16ProTGG	105	chr16ProTGG-3238094-3238165	d		chr16ProTGG	105	chr16ProTGG-105	d
				chr6LeuAAG-28446481-28446400				chr16PseudoTGG	106	chr16PseudoTGG-3220961-3221031	d		chr16PseudoTGG	106	chr16PseudoTGG-106	d
				chr6LeuAAG-28956779-28956860				chr16ThrCGT	107	chr16ThrCGT-14379750-14379821	f		chr16ThrCGT	107	chr16ThrCGT-107	f
				chr14LeuAAG-21078291-21078372				chr17ArgCCG	108	chr17ArgCCG-66016085-66016013	f		chr17ArgCCG	108	chr17ArgCCG-108	f
				chr16LeuAAG-22308461-22308542				chr17ArgCCT	109	chr17ArgCCT-73030001-73030073	o		chr17ArgCCT	109	chr17ArgCCT-109	o
				chr5LeuAAG-180614701-180614782				chr17ArgCCT	110	chr17ArgCCT-73030598-73030526	o		chr17ArgCCT	110	chr17ArgCCT-110	o
				chr6LeuAAG-28911480-28911399				chr17ArgTCG	111	chr17ArgTCG-73031208-73031280	u	up	chr17ArgTCG	111	chr17ArgTCG-111	u
				chr5LeuAAG-180601125-180601044				chr17ArgTCG	111	chr17ArgTCG-73031208-73031280	p		chr17ArgTCG	111	chr17ArgTCG-111	p
				chr5LeuAAG-180524555-180524474				chr17ArgTCT	112	chr17ArgTCT-8024243-8024330	u	up	chr17ArgTCT	112	chr17ArgTCT-112	u
				chr5LeuAAG-180528840-180528921				chr17ArgTCT	112	chr17ArgTCT-8024243-8024330	p		chr17ArgTCT	112	chr17ArgTCT-112	p
				chr5LeuCAG-159392118-159392041				chr17AsnGTT	113	chr17AsnGTT-36908107-36908034	o		chr17AsnGTT	113	chr17AsnGTT-113	o
				chr16LeuCAG-57333863-57333945				chr17AspGTC	114	chr17AspGTC-8125627-8125556	o		chr17AspGTC	114	chr17AspGTC-114	o
				chr16LeuCAG-57334474-57334392				chr17CysGCA	115	chr17CysGCA-37025545-37025616	d	df	chr17CysGCA	115	chr17CysGCA-115	d
				chr1LeuCAG-161411323-161411405				chr17CysGCA	116	chr17CysGCA-36989975-36990046	d	df	chr17CysGCA	116	chr17CysGCA-116	d
				chr1LeuCAG-161418741-161418823				chr17CysGCA	116	chr17CysGCA-36990046-36989975	f		chr17CysGCA	116	chr17CysGCA-116	f
				chr1LeuCAG-161426122-161426204				chr17CysGCA	117	chr17CysGCA-37017937-37018008	d	df	chr17CysGCA	117	chr17CysGCA-117	d
				chr1LeuCAG-161433532-161433614				chr17CysGCA	117	chr17CysGCA-37018008-37017937	f		chr17CysGCA	117	chr17CysGCA-117	f
				chr1LeuCAG-161440913-161440995				chr17CysGCA	118	chr17CysGCA-37023898-37023969	d	df	chr17CysGCA	118	chr17CysGCA-118	d
				chr1LeuCAG-161500214-161500132				chr17CysGCA	118	chr17CysGCA-37023898-37023969	f		chr17CysGCA	118	chr17CysGCA-118	f
				chr6LeuCAG-26521436-26521518				chr17CysGCA	115	chr17CysGCA-37025616-37025545	f		chr17CysGCA	115	chr17CysGCA-115	f
				chr11LysCTT-51359900-51359972				chr17CysGCA	119	chr17CysGCA-37309987-37310058	d	df	chr17CysGCA	119	chr17CysGCA-119	d
				chr19LysCTT-52425468-52425396				chr17CysGCA	119	chr17CysGCA-37310058-37309987	f		chr17CysGCA	119	chr17CysGCA-119	f
				chr19LysCTT-36066750-36066822				chr17CysGCA	120	chr17CysGCA-37310815-37310744	f		chr17CysGCA	120	chr17CysGCA-120	f
				chr5LysCTT-26198611-26198539				chr17GlnCTG	121	chr17GlnCTG-8023070-8023141	o		chr17GlnCTG	121	chr17GlnCTG-121	o
				chr16LysCTT-3214939-3215011				chr17GlnTTG	122	chr17GlnTTG-47269890-47269961	u	up	chr17GlnTTG	122	chr17GlnTTG-122	u
				chr1LysCTT-55423614-55423542				chr17GlnTTG	122	chr17GlnTTG-47269890-47269961	p		chr17GlnTTG	122	chr17GlnTTG-122	p
				chr18LysCTT-43669343-43669271				chr17GlyCCC	123	chr17GlyCCC-19764175-19764245	f		chr17GlyCCC	123	chr17GlyCCC-123	f
				chr16LysCTT-3230627-3230555				chr17GlyGCC	124	chr17GlyGCC-8029064-8029134	f	df	chr17GlyGCC	124	chr17GlyGCC-124	f
				chr16LysCTT-3241501-3241573				chr17GlyGCC	124	chr17GlyGCC-8029064-8029134	d		chr17GlyGCC	124	chr17GlyGCC-124	d
				chr16LysCTT-3207478-3207406				chr17GlyTCC	125	chr17GlyTCC-8124866-8124937	o	uo	chr17GlyTCC	125	chr17GlyTCC-125	o
				chr1LysCTT-145395594-145395522				chr17GlyTCC	125	chr17GlyTCC-8124866-8124937	u		chr17GlyTCC	125	chr17GlyTCC-125	u
				chr16LysCTT-3225692-3225764				chr17IleAAT	126	chr17IleAAT-8090911-8090984	p	up	chr17IleAAT	126	chr17IleAAT-126	p
				chr5LysCTT-180649051-180648979				chr17IleAAT	126	chr17IleAAT-8090911-8090984	u		chr17IleAAT	126	chr17IleAAT-126	u
				chr5LysCTT-180634755-180634827				chr17IleAAT	127	chr17IleAAT-8130382-8130309	p		chr17IleAAT	127	chr17IleAAT-127	p
				chr6LysCTT-26556774-26556846				chr17LeuTAG	127	chr17LeuTAG-8023632-8023713	u	up	chr17LeuTAG	127	chr17LeuTAG-127	u
				chr14LysCTT-58706685-58706613				chr17LeuTAG	128	chr17LeuTAG-8023713-8023632	p		chr17LeuTAG	128	chr17LeuTAG-128	p
				chr15LysCTT-79152904-79152976				chr17LysTTT	129	chr17LysTTT-8022473-8022545	p		chr17LysTTT	129	chr17LysTTT-129	p
				chr6Met(e)CAT-58168564-58168492				chr17MetCAT	130	chr17Met(i)CAT-80452668-80452597	p	up	chr17MetCAT	130	chr17MetCAT-130	p
				chr16Met(e)CAT-87417700-87417628				chr17MetCAT	130	chr17MetCAT-80452597-80452668	u		chr17MetCAT	130	chr17MetCAT-130	u
				chr6Met(e)CAT-26701712-26701784				chr17ProCGG	131	chr17ProCGG-8126151-8126222	d	df	chr17ProCGG	131	chr17ProCGG-131	d
				chr6Met(e)CAT-26758622-26758550				chr17ProCGG	131	chr17ProCGG-8126222-8126151	f		chr17ProCGG	131	chr17ProCGG-131	f
				chr6Met(e)CAT-26735646-26735574				chr17SeCTCA	132	chr17SeCTCA-38273626-38273553	f		chr17SeCTCA	132	chr17SeCTCA-132	f
				chr6Met(e)CAT-26766444-26766516				chr17SerAGA	133	chr17SerAGA-8129928-8130009	u	uo	chr17SerAGA	133	chr17SerAGA-133	u
				chr6Met(e)CAT-28912352-28912424				chr17SerAGA	134	chr17SerAGA-8130009-8129928	o		chr17SerAGA	134	chr17SerAGA-134	o
				chr6Met(e)CAT-28921114-28921042				chr17SerCGA	135	chr17SerCGA-8042280-8042199	f		chr17SerCGA	135	chr17SerCGA-135	f
				chr16Met(e)CAT-71460396-71460468				chr17SerGCT	136	chr17SerGCT-8090184-8090265	o		chr17SerGCT	136	chr17SerGCT-136	o
				chr8Met(e)CAT-124169542-124169470				chr17SupCTA	137	chr17SupCTA-15408685-15408758	o		chr17SupCTA	137	chr17SupCTA-137	o
				chr6PheGAA-27632545-27632620				chr17SupTTA	138	chr17SupTTA-58863593-58863663	o		chr17SupTTA	138	chr17SupTTA-138	o
				chr6PheGAA-28731447-28731374				chr17ThrAGT	139	chr17ThrAGT-62526991-62526918	p		chr17ThrAGT	139	chr17ThrAGT-139	p
				chr6PheGAA-28732164-28732236				chr17ThrAGT	139	chr17ThrAGT-8042770-8042843	d	dp	chr17ThrAGT	139	chr17ThrAGT-139	d
				chr6PheGAA-28791166-28791093				chr17ThrAGT	140	chr17ThrAGT-8042843-8042770	p		chr17ThrAGT	140	chr17ThrAGT-140	p
				chr6PheGAA-28775682-28775610				chr17ThrAGT	141	chr17ThrAGT-8090478-8090551	p	dp	chr17ThrAGT	141	chr17ThrAGT-141	p
				chr11PheGAA-59333925-59333853				chr17ThrAGT	141	chr17ThrAGT-8090478-8090551	d		chr17ThrAGT	141	chr17ThrAGT-141	d
				chr11PheGAA-59325042-59324970				chr17ThrAGT	142	chr17ThrAGT-8129553-8129626	d	dp	chr17ThrAGT	142	chr17ThrAGT-142	d
				chr12PheGAA-125412461-125412389				chr17ThrAGT	142	chr17ThrAGT-8129626-8129553	p		chr17ThrAGT	142	chr17ThrAGT-142	p
				chr13PheGAA-95201976-95201904				chr17ThrCGT	143	chr17ThrCGT-29877093-29877164	f	df	chr17ThrCGT	143	chr17ThrCGT-143	f
				chr19PheGAA-1383433-1383361				chr17ThrCGT	143	chr17ThrCGT-29877093-29877164	d		chr17ThrCGT	143	chr17ThrCGT-143	d
				chr6PheGAA-28758571-28758499				chr17TrpCCA	144	chr17TrpCCA-19411494-19411565	f	uf	chr17TrpCCA	144	chr17TrpCCA-144	f
				chr6PheGAA-28949521-28949449				chr17TrpCCA	144	chr17TrpCCA-19411494-19411565	u		chr17TrpCCA	144	chr17TrpCCA-144	u
				chr14ProTGG-21152175-21152246				chr17TrpCCA	145	chr17TrpCCA-8089676-8089747	f	uf	chr17TrpCCA	145	chr17TrpCCA-145	f
				chr16ProTGG-3234204-3234133				chr17TrpCCA	145	chr17TrpCCA-8089676-8089747	u		chr17TrpCCA	145	chr17TrpCCA-145	u
				chr16ProTGG-3208923-3208994				chr17TrpCCA	146	chr17TrpCCA-8124187-8124258	u	uf	chr17TrpCCA	146	chr17TrpCCA-146	u
				chr16ProTGG-3238094-3238165				chr17TrpCCA	146	chr17TrpCCA-8124258-8124187	f		chr17TrpCCA	146	chr17TrpCCA-146	f
				chr5ProTGG-180615925-180615854				chr18GluCTC	147	chr18GluCTC-43299751-43299822	o		chr18GluCTC	147	chr18GluCTC-147	o
				chr11ProTGG-75946940-75946869				chr18LysCTT	148	chr18LysCTT-43669271-43669343	d	do	chr18LysCTT	148	chr18LysCTT-148	d
				chr14ProTGG-21101165-21101236				chr18LysCTT	148	chr18LysCTT-43669343-43669271	o		chr18LysCTT	148	chr18LysCTT-148	o
				chr11SerAGA-109036039-109036120				chr19AsnGTT	149	chr19AsnGTT-1383562-1383635	o		chr19AsnGTT	149	chr19AsnGTT-149	o
				chr7SerAGA-149305467-149305538				chr19GlyTCC	150	chr19GlyTCC-4724082-4724153	o	uo	chr19GlyTCC	150	chr19GlyTCC-150	o
				chr6SerAGA-27521273-27521192				chr19GlyTCC	150	chr19GlyTCC-4724082-4724153	u		chr19GlyTCC	150	chr19GlyTCC-150	u
				chr6SerAGA-27499987-27500068				chr19IleTAT	151	chr19IleTAT-39902900-39902808	p		chr19IleTAT	151	chr19IleTAT-151	p
				chr17SerAGA-8130009-8129928				chr19LysCTT	152	chr19LysCTT-36066750-36066822	o		chr19LysCTT	152	chr19LysCTT-152	o
				chr6SerAGA-27446591-27446672				chr19LysCTT	153	chr19LysCTT-52425468-52425396	o		chr19LysCTT	153	chr19LysCTT-153	o
				chr6SerAGA-27463593-27463674				chr19LysTTT	154	chr19LysTTT-19852207-19852277	p		chr19LysTTT	154	chr19LysTTT-154	p
				chr6SerAGA-27470818-27470899				chr19LysTTT	155	chr19LysTTT-50038005-50037933	p		chr19LysTTT	155	chr19LysTTT-155	p
				chr6SerAGA-26327817-26327898				chr19PheGAA	156	chr19PheGAA-1383433-1383361	o		chr19PheGAA	156	chr19PheGAA-156	o
				chr8SerAGA-96281966-96281885				chr19SeCTCA	157	chr19SeCTCA-45981945-45981860	u	uf	chr19SeCTCA	157	chr19SeCTCA-157	u
				chr6SerAGA-27509635-27509554				chr19SeCTCA	157	chr19SeCTCA-45981945-45981860	f		chr19SeCTCA	157	chr19SeCTCA-157	f
				chr6SerGCT-26305801-26305718				chr19ThrAGT	158	chr19ThrAGT-33667963-33668036	p	dp	chr19ThrAGT	158	chr19ThrAGT-158	p
				chr6SerGCT-28180815-28180896				chr19ThrAGT	158	chr19ThrAGT-33667963-33668036	d		chr19ThrAGT	158	chr19ThrAGT-158	d
				chr15SerGCT-40886104-40886023				chr19ValCAC	159	chr19ValCAC-4724647-4724719	u	uo	chr19ValCAC	159	chr19ValCAC-159	u
				chr17SerGCT-8090184-8090265				chr19ValCAC	159	chr19ValCAC-4724719-4724647	o		chr19ValCAC	159	chr19ValCAC-159	o
				chr6SerGCT-28565198-28565117				chr1AlaAGC	160	chr1AlaAGC-150017452-150017382	o		chr1AlaAGC	160	chr1AlaAGC-160	o
				chr11SerGCT-66115591-66115672				chr1ArgTCT	161	chr1ArgTCT-159111474-159111401	p		chr1ArgTCT	161	chr1ArgTCT-161	p
				chr6SerGCT-27265775-27265856				chr1ArgTCT	162	chr1ArgTCT-94313129-94313213	u	up	chr1ArgTCT	162	chr1ArgTCT-162	u
				chr6SerGCT-27065085-27065166				chr1ArgTCT	162	chr1ArgTCT-94313129-94313213	p		chr1ArgTCT	162	chr1ArgTCT-162	p
				chr2SerTGA-131033093-131033024				chr1AsnATT	163	chr1AsnATT-147719029-147719102	p		chr1AsnATT	163	chr1AsnATT-163	p
				chr6SerTGA-27473688-27473607				chr1AsnGTT	164	chr1AsnGTT-143690028-143690101	o		chr1AsnGTT	164	chr1AsnGTT-164	o
				chr6SerTGA-26312905-26312824				chr1AsnGTT	165	chr1AsnGTT-143879905-143879832	o		chr1AsnGTT	165	chr1AsnGTT-165	o
				chr6SerTGA-27513468-27513549				chr1AsnGTT	166	chr1AsnGTT-144301611-144301684	o		chr1AsnGTT	166	chr1AsnGTT-166	o
				chr10SerTGA-69524261-69524342				chr1AsnGTT	167	chr1AsnGTT-144308687-144308614	o		chr1AsnGTT	167	chr1AsnGTT-167	o
				chr17SupCTA-15408685-15408758				chr1AsnGTT	168	chr1AsnGTT-144481840-144481913	o		chr1AsnGTT	168	chr1AsnGTT-168	o
				chr21SupTTA-15926516-15926586				chr1AsnGTT	169	chr1AsnGTT-144488916-144488843	o		chr1AsnGTT	169	chr1AsnGTT-169	o
				chr17SupTTA-58863593-58863663				chr1AsnGTT	170	chr1AsnGTT-145385729-145385804	o		chr1AsnGTT	170	chr1AsnGTT-170	o
				chr2TyrATA-219110549-219110641				chr1AsnGTT	171	chr1AsnGTT-145979107-145979034	o		chr1AsnGTT	171	chr1AsnGTT-171	o
				chr1ValAAC-180184348-180184276				chr1AsnGTT	172	chr1AsnGTT-147520840-147520767	o		chr1AsnGTT	172	chr1AsnGTT-172	o
				chr6ValAAC-28703277-28703206				chr1AsnGTT	173	chr1AsnGTT-147877537-147877610	o		chr1AsnGTT	173	chr1AsnGTT-173	o
				chr6ValAAC-27203288-27203360				chr1AsnGTT	174	chr1AsnGTT-148000805-148000878	o	do	chr1AsnGTT	174	chr1AsnGTT-174	o
				chr6ValAAC-27648957-27648885				chr1AsnGTT	174	chr1AsnGTT-148000805-148000878	d		chr1AsnGTT	174	chr1AsnGTT-174	d
				chr6ValAAC-27618779-27618707				chr1AsnGTT	175	chr1AsnGTT-148248115-148248188	o		chr1AsnGTT	175	chr1AsnGTT-175	o
				chr5ValAAC-180615488-180615416				chr1AsnGTT	176	chr1AsnGTT-148598387-148598314	o		chr1AsnGTT	176	chr1AsnGTT-176	o
				chr3ValAAC-169490018-169490090				chr1AsnGTT	177	chr1AsnGTT-148760356-148760429	d	do	chr1AsnGTT	177	chr1AsnGTT-177	d
				chr5ValAAC-180645342-180645270				chr1AsnGTT	177	chr1AsnGTT-148760429-148760356	o		chr1AsnGTT	177	chr1AsnGTT-177	o
				chr5ValAAC-180591154-180591226				chr1AsnGTT	178	chr1AsnGTT-149230643-149230570	o		chr1AsnGTT	178	chr1AsnGTT-178	o
				chr5ValAAC-180596610-180596682				chr1AsnGTT	179	chr1AsnGTT-149284576-149284503	o		chr1AsnGTT	179	chr1AsnGTT-179	o
				chr6ValAAC-27721251-27721179				chr1AsnGTT	180	chr1AsnGTT-149326345-149326272	o		chr1AsnGTT	180	chr1AsnGTT-180	o
				chr6ValCAC-27650488-27650561				chr1AsnGTT	181	chr1AsnGTT-149608609-149608682	o		chr1AsnGTT	181	chr1AsnGTT-181	o
				chr1ValCAC-17006573-17006501				chr1AsnGTT	182	chr1AsnGTT-149615690-149615617	o		chr1AsnGTT	182	chr1AsnGTT-182	o
				chr6ValCAC-27118022-27118094				chr1AsnGTT	183	chr1AsnGTT-149670130-149670057	o		chr1AsnGTT	183	chr1AsnGTT-183	o
				chr1ValCAC-149294736-149294666				chr1AsnGTT	184	chr1AsnGTT-149711871-149711798	o		chr1AsnGTT	184	chr1AsnGTT-184	o
				chr6ValCAC-27696399-27696327				chr1AsnGTT	185	chr1AsnGTT-149711872-149711921	d		chr1AsnGTT	185	chr1AsnGTT-185	d
				chr6ValCAC-27173939-27173867				chr1AsnGTT	186	chr1AsnGTT-161397940-161397867	o		chr1AsnGTT	186	chr1AsnGTT-186	o
				chr1ValCAC-149684161-149684088				chr1AsnGTT	187	chr1AsnGTT-161510031-161510104	o		chr1AsnGTT	187	chr1AsnGTT-187	o
				chr1ValCAC-149298627-149298555				chr1AsnGTT	188	chr1AsnGTT-161591465-161591538	o		chr1AsnGTT	188	chr1AsnGTT-188	o
				chr19ValCAC-4724719-4724647				chr1AsnGTT	189	chr1AsnGTT-16847153-16847080	o		chr1AsnGTT	189	chr1AsnGTT-189	o
				chr6ValCAC-27248121-27248049				chr1AsnGTT	190	chr1AsnGTT-16858893-16858966	d	do	chr1AsnGTT	190	chr1AsnGTT-190	d
				chr1ValCAC-161369562-161369490				chr1AsnGTT	190	chr1AsnGTT-16858966-16858893	o		chr1AsnGTT	190	chr1AsnGTT-190	o
				chr5ValCAC-180649467-180649395				chr1AsnGTT	165	chr1AsnGTT-143879832-143879905	d	do	chr1AsnGTT	165	chr1AsnGTT-165	d
				chr5ValCAC-180529325-180529253				chr1AsnGTT	191	chr1AsnGTT-17201958-17202031	o	do	chr1AsnGTT	191	chr1AsnGTT-191	o
				chr5ValCAC-180524070-180524142				chr1AsnGTT	191	chr1AsnGTT-17201958-17202031	d		chr1AsnGTT	191	chr1AsnGTT-191	d
				chr5ValCAC-180600650-180600722				chr1AsnGTT	192	chr1AsnGTT-17216172-17216245	o		chr1AsnGTT	192	chr1AsnGTT-192	o
				chr6ValCAC-26538282-26538354				chr1AspGTC	193	chr1AspGTC-161410686-161410615	o		chr1AspGTC	193	chr1AspGTC-193	o
								chr1AspGTC	194	chr1AspGTC-161418104-161418033	o		chr1AspGTC	194	chr1AspGTC-194	o
								chr1AspGTC	195	chr1AspGTC-161425485-161425414	o		chr1AspGTC	195	chr1AspGTC-195	o
								chr1AspGTC	196	chr1AspGTC-161432895-161432824	o		chr1AspGTC	196	chr1AspGTC-196	o
								chr1AspGTC	197	chr1AspGTC-161440276-161440205	o		chr1AspGTC	197	chr1AspGTC-197	o
								chr1AspGTC	198	chr1AspGTC-161501915-161501986	o		chr1AspGTC	198	chr1AspGTC-198	o
								chr1AspGTC	199	chr1AspGTC-161574588-161574659	o		chr1AspGTC	199	chr1AspGTC-199	o
								chr1CysGCA	200	chr1CysGCA-93981834-93981906	d	df	chr1CysGCA	200	chr1CysGCA-200	d
								chr1CysGCA	200	chr1CysGCA-93981906-93981834	f		chr1CysGCA	200	chr1CysGCA-200	f
								chr1GlnCTG	201	chr1GlnCTG-144839507-144839436	o		chr1GlnCTG	201	chr1GlnCTG-201	o
								chr1GlnCTG	202	chr1GlnCTG-145379391-145379320	o		chr1GlnCTG	202	chr1GlnCTG-202	o
								chr1GlnCTG	203	chr1GlnCTG-145963304-145963375	o		chr1GlnCTG	203	chr1GlnCTG-203	o
								chr1GlnCTG	204	chr1GlnCTG-146476831-146476760	o		chr1GlnCTG	204	chr1GlnCTG-204	o
								chr1GlnCTG	205	chr1GlnCTG-147505038-147505109	o		chr1GlnCTG	205	chr1GlnCTG-205	o
								chr1GlnCTG	206	chr1GlnCTG-147737453-147737382	o		chr1GlnCTG	206	chr1GlnCTG-206	o
								chr1GlnCTG	207	chr1GlnCTG-147800937-147801008	o		chr1GlnCTG	207	chr1GlnCTG-207	o
								chr1GlnCTG	208	chr1GlnCTG-149186125-149186196	o		chr1GlnCTG	208	chr1GlnCTG-208	o
								chr1GluCTC	209	chr1GluCTC-145399304-145399233	o		chr1GluCTC	209	chr1GluCTC-209	o
								chr1GluCTC	210	chr1GluCTC-149334272-149334340	o		chr1GluCTC	210	chr1GluCTC-210	o
								chr1GluCTC	211	chr1GluCTC-161417089-161417018	o		chr1GluCTC	211	chr1GluCTC-211	o
								chr1GluCTC	212	chr1GluCTC-161424469-161424398	o		chr1GluCTC	212	chr1GluCTC-212	o
								chr1GluCTC	213	chr1GluCTC-161431880-161431809	o		chr1GluCTC	213	chr1GluCTC-213	o
								chr1GluCTC	202	chr1GluCTC-161439260-161439189	o		chr1GluCTC	202	chr1GluCTC-202	o
								chr1GluCTC	203	chr1GluCTC-249168447-249168518	d	do	chr1GluCTC	203	chr1GluCTC-203	d
								chr1GluCTC	203	chr1GluCTC-249168447-249168518	o		chr1GluCTC	203	chr1GluCTC-203	o
								chr1GluTTC	204	chr1GluTTC-149664427-149664355	p		chr1GluTTC	204	chr1GluTTC-204	p
								chr1GluTTC	205	chr1GluTTC-149719802-149719870	p		chr1GluTTC	205	chr1GluTTC-205	p
								chr1GluTTC	206	chr1GluTTC-161391883-161391954	u	up	chr1GluTTC	206	chr1GluTTC-206	u
								chr1GluTTC	206	chr1GluTTC-161391954-161391883	p		chr1GluTTC	206	chr1GluTTC-206	p
								chr1GluTTC	207	chr1GluTTC-161582508-161582579	p		chr1GluTTC	207	chr1GluTTC-207	p
								chr1GluTTC	207	chr1GluTTC-16861774-16861845	u	up	chr1GluTTC	207	chr1GluTTC-207	u
								chr1GluTTC	208	chr1GluTTC-16861845-16861774	p		chr1GluTTC	208	chr1GluTTC-208	p
								chr1GluTTC	209	chr1GluTTC-17199078-17199149	u	up	chr1GluTTC	209	chr1GluTTC-209	u
								chr1GluTTC	209	chr1GluTTC-17199078-17199149	p		chr1GluTTC	209	chr1GluTTC-209	p
								chr1GluTTC	210	chr1GluTTC-172157539-172157607	u	up	chr1GluTTC	210	chr1GluTTC-210	u
								chr1GluTTC	210	chr1GluTTC-172157607-172157539	p		chr1GluTTC	210	chr1GluTTC-210	p
								chr1GlyCCC	211	chr1GlyCCC-16872434-16872504	d	df	chr1GlyCCC	211	chr1GlyCCC-211	d
								chr1GlyCCC	211	chr1GlyCCC-16872504-16872434	f		chr1GlyCCC	211	chr1GlyCCC-211	f
								chr1GlyCCC	212	chr1GlyCCC-17004766-17004836	d	df	chr1GlyCCC	212	chr1GlyCCC-212	d
								chr1GlyCCC	212	chr1GlyCCC-17004836-17004766	f		chr1GlyCCC	212	chr1GlyCCC-212	f
								chr1GlyCCC	213	chr1GlyCCC-17053780-17053850	d	df	chr1GlyCCC	213	chr1GlyCCC-213	d
								chr1GlyCCC	213	chr1GlyCCC-17053780-17053850	f		chr1GlyCCC	213	chr1GlyCCC-213	f
								chr1GlyCCC	214	chr1GlyCCC-17188416-17188486	d	df	chr1GlyCCC	214	chr1GlyCCC-214	d
								chr1GlyCCC	214	chr1GlyCCC-17188416-17188486	f		chr1GlyCCC	214	chr1GlyCCC-214	f
								chr1GlyGCC	215	chr1GlyGCC-161413094-161413164	f		chr1GlyGCC	215	chr1GlyGCC-215	f
								chr1GlyGCC	216	chr1GlyGCC-161420467-161420537	f		chr1GlyGCC	216	chr1GlyGCC-216	f
								chr1GlyGCC	217	chr1GlyGCC-161427898-161427968	f		chr1GlyGCC	217	chr1GlyGCC-217	f
								chr1GlyGCC	218	chr1GlyGCC-161435258-161435328	f		chr1GlyGCC	218	chr1GlyGCC-218	f
								chr1GlyGCC	219	chr1GlyGCC-161450356-161450426	f		chr1GlyGCC	219	chr1GlyGCC-219	f
								chr1GlyGCC	219	chr1GlyGCC-161450356-161450426	d	df	chr1GlyGCC	219	chr1GlyGCC-219	d
								chr1GlyGCC	220	chr1GlyGCC-161493637-161493707	d	df	chr1GlyGCC	220	chr1GlyGCC-220	d
								chr1GlyGCC	220	chr1GlyGCC-161493707-161493637	f		chr1GlyGCC	220	chr1GlyGCC-220	f
								chr1GlyTCC	221	chr1GlyTCC-145397864-145397935	u	uo	chr1GlyTCC	221	chr1GlyTCC-221	u
								chr1GlyTCC	221	chr1GlyTCC-145397935-145397864	o		chr1GlyTCC	221	chr1GlyTCC-221	o
								chr1GlyTCC	222	chr1GlyTCC-161409961-161410032	u	uo	chr1GlyTCC	222	chr1GlyTCC-222	u
								chr1GlyTCC	222	chr1GlyTCC-161410032-161409961	o		chr1GlyTCC	222	chr1GlyTCC-222	o
								chr1GlyTCC	223	chr1GlyTCC-161417375-161417446	u	uo	chr1GlyTCC	223	chr1GlyTCC-223	u
								chr1GlyTCC	223	chr1GlyTCC-161417446-161417375	o		chr1GlyTCC	223	chr1GlyTCC-223	o
								chr1GlyTCC	224	chr1GlyTCC-161424756-161424827	u	uo	chr1GlyTCC	224	chr1GlyTCC-224	u
								chr1GlyTCC	224	chr1GlyTCC-161424827-161424756	o		chr1GlyTCC	224	chr1GlyTCC-224	o
								chr1GlyTCC	225	chr1GlyTCC-161432166-161432237	u	uo	chr1GlyTCC	225	chr1GlyTCC-225	u
								chr1GlyTCC	225	chr1GlyTCC-161432237-161432166	o		chr1GlyTCC	225	chr1GlyTCC-225	o
								chr1GlyTCC	226	chr1GlyTCC-161439547-161439618	u	uo	chr1GlyTCC	226	chr1GlyTCC-226	u
								chr1GlyTCC	226	chr1GlyTCC-161439618-161439547	o		chr1GlyTCC	226	chr1GlyTCC-226	o
								chr1GlyTCC	227	chr1GlyTCC-161500903-161500974	o	uo	chr1GlyTCC	227	chr1GlyTCC-227	o
								chr1GlyTCC	227	chr1GlyTCC-161500903-161500974	u		chr1GlyTCC	227	chr1GlyTCC-227	u
								chr1HisGTG	228	chr1HisGTG-145396881-145396952	d	do	chr1HisGTG	228	chr1HisGTG-228	d
								chr1HisGTG	228	chr1HisGTG-145396952-145396881	o		chr1HisGTG	228	chr1HisGTG-228	o
								chr1HisGTG	229	chr1HisGTG-146544773-146544844	o		chr1HisGTG	229	chr1HisGTG-229	o
								chr1HisGTG	229	chr1HisGTG-146544773-146544844	d	do	chr1HisGTG	229	chr1HisGTG-229	d
								chr1HisGTG	230	chr1HisGTG-147753471-147753542	o		chr1HisGTG	230	chr1HisGTG-230	o
								chr1HisGTG	230	chr1HisGTG-147753471-147753542	d	do	chr1HisGTG	230	chr1HisGTG-230	d
								chr1HisGTG	231	chr1HisGTG-147774845-147774916	d	do	chr1HisGTG	231	chr1HisGTG-231	d
								chr1HisGTG	231	chr1HisGTG-147774916-147774845	o		chr1HisGTG	231	chr1HisGTG-231	o
								chr1HisGTG	232	chr1HisGTG-149155899-149155828	o		chr1HisGTG	232	chr1HisGTG-232	o
								chr1LeuCAA	233	chr1LeuCAA-161581736-161581819	d	dp	chr1LeuCAA	233	chr1LeuCAA-233	d
								chr1LeuCAA	233	chr1LeuCAA-161581819-161581736	p		chr1LeuCAA	233	chr1LeuCAA-233	p
								chr1LeuCAA	234	chr1LeuCAA-249168054-249168159	p		chr1LeuCAA	234	chr1LeuCAA-234	p
								chr1LeuCAG	235	chr1LeuCAG-161411323-161411405	o		chr1LeuCAG	235	chr1LeuCAG-235	o
								chr1LeuCAG	236	chr1LeuCAG-161418741-161418823	o		chr1LeuCAG	236	chr1LeuCAG-236	o
								chr1LeuCAG	237	chr1LeuCAG-161426122-161426204	o		chr1LeuCAG	237	chr1LeuCAG-237	o
								chr1LeuCAG	238	chr1LeuCAG-161433532-161433614	o		chr1LeuCAG	238	chr1LeuCAG-238	o
								chr1LeuCAG	239	chr1LeuCAG-161440913-161440995	o		chr1LeuCAG	239	chr1LeuCAG-239	o
								chr1LeuCAG	240	chr1LeuCAG-161500214-161500132	o		chr1LeuCAG	240	chr1LeuCAG-240	o
								chr1LysCTT	241	chr1LysCTT-145395522-145395594	d	do	chr1LysCTT	241	chr1LysCTT-241	d
								chr1LysCTT	241	chr1LysCTT-145395594-145395522	o		chr1LysCTT	241	chr1LysCTT-241	o
								chr1LysCTT	242	chr1LysCTT-55423614-55423542	o		chr1LysCTT	242	chr1LysCTT-242	o
								chr1LysTTT	243	chr1LysTTT-204475655-204475727	p		chr1LysTTT	243	chr1LysTTT-243	p
								chr1LysTTT	244	chr1LysTTT-204476158-204476230	u	up	chr1LysTTT	244	chr1LysTTT-244	u
								chr1LysTTT	244	chr1LysTTT-204476230-204476158	p		chr1LysTTT	244	chr1LysTTT-244	p
								chr1LysTTT	245	chr1LysTTT-205443271-205443343	p		chr1LysTTT	245	chr1LysTTT-245	p
								chr1MetCAT	246	chr1Met(i)CAT-153643726-153643797	p	up	chr1MetCAT	246	chr1MetCAT-246	p
								chr1MetCAT	246	chr1MetCAT-153643726-153643797	u		chr1MetCAT	246	chr1MetCAT-246	u
								chr1ProAGG	247	chr1ProAGG-167684725-167684796	d	df	chr1ProAGG	247	chr1ProAGG-247	d
								chr1ProAGG	247	chr1ProAGG-167684796-167684725	f		chr1ProAGG	247	chr1ProAGG-247	f
								chr1ProCGG	248	chr1ProCGG-167683962-167684033	f	df	chr1ProCGG	248	chr1ProCGG-248	f
								chr1ProCGG	248	chr1ProCGG-167683962-167684033	d		chr1ProCGG	248	chr1ProCGG-248	d
								chr1PseudoCCC	249	chr1PseudoCCC-149680210-149680280	d		chr1PseudoCCC	249	chr1PseudoCCC-249	d
								chr1PseudoCTG	250	chr1PseudoCTG-147825689-147825760	u		chr1PseudoCTG	250	chr1PseudoCTG-250	u
								chr1PseudoGAA	251	chr1PseudoGAA-149287359-149287430	u		chr1PseudoGAA	251	chr1PseudoGAA-251	u
								chr1PseudoGAA	252	chr1PseudoGAA-149672905-149672976	u		chr1PseudoGAA	252	chr1PseudoGAA-252	u
								chr1PseudoTTC	253	chr1PseudoTTC-149161628-149161699	u		chr1PseudoTTC	253	chr1PseudoTTC-253	u
								chr1ThrTGT	254	chr1ThrTGT-222638347-222638419	p		chr1ThrTGT	254	chr1ThrTGT-254	p
								chr1ValAAC	255	chr1ValAAC-180184348-180184276	o		chr1ValAAC	255	chr1ValAAC-255	o
								chr1ValCAC	256	chr1ValCAC-149294666-149294736	d	do	chr1ValCAC	256	chr1ValCAC-256	d
								chr1ValCAC	256	chr1ValCAC-149294736-149294666	o		chr1ValCAC	256	chr1ValCAC-256	o
								chr1ValCAC	257	chr1ValCAC-149298555-149298627	d	do	chr1ValCAC	257	chr1ValCAC-257	d
								chr1ValCAC	257	chr1ValCAC-149298627-149298555	o		chr1ValCAC	257	chr1ValCAC-257	o
								chr1ValCAC	258	chr1ValCAC-149684088-149684161	d	do	chr1ValCAC	258	chr1ValCAC-258	d
								chr1ValCAC	258	chr1ValCAC-149684161-149684088	o		chr1ValCAC	258	chr1ValCAC-258	o
								chr1ValCAC	259	chr1ValCAC-161369490-161369562	d	do	chr1ValCAC	259	chr1ValCAC-259	d
								chr1ValCAC	259	chr1ValCAC-161369562-161369490	o		chr1ValCAC	259	chr1ValCAC-259	o
								chr1ValCAC	260	chr1ValCAC-17006573-17006501	o		chr1ValCAC	260	chr1ValCAC-260	o
								chr20GlnCTG	261	chr20GlnCTG-17855142-17855219	o		chr20GlnCTG	261	chr20GlnCTG-261	o
								chr20LeuAAG	262	chr20LeuAAG-48952423-48952342	o		chr20LeuAAG	262	chr20LeuAAG-262	o
								chr20PseudoCAC	263	chr20PseudoCAC-43951001-43951073	d		chr20PseudoCAC	263	chr20PseudoCAC-263	d
								chr21GlyGCC	264	chr21GlyGCC-18827177-18827107	f		chr21GlyGCC	264	chr21GlyGCC-264	f
								chr21SupTTA	265	chr21SupTTA-15926516-15926586	o		chr21SupTTA	265	chr21SupTTA-265	o
								chr22SeCTCA	266	chr22SeCTCA-44546537-44546622	f	uf	chr22SeCTCA	266	chr22SeCTCA-266	f
								chr22SeCTCA	266	chr22SeCTCA-44546537-44546622	u		chr22SeCTCA	266	chr22SeCTCA-266	u
								chr2AlaAGC	267	chr2AlaAGC-27274082-27274154	o		chr2AlaAGC	267	chr2AlaAGC-267	o
								chr2AlaCGC	267	chr2AlaCGC-157257281-157257352	f		chr2AlaCGC	267	chr2AlaCGC-267	f
								chr2GlnTTG	268	chr2GlnTTG-117782580-117782509	p		chr2GlnTTG	268	chr2GlnTTG-268	p
								chr2GluTTC	269	chr2GluTTC-131094701-131094772	u	up	chr2GluTTC	269	chr2GluTTC-269	u
								chr2GluTTC	269	chr2GluTTC-131094772-131094701	p		chr2GluTTC	269	chr2GluTTC-269	p
								chr2GluTTC	270	chr2GluTTC-75124046-75124114	u	up	chr2GluTTC	270	chr2GluTTC-270	u
								chr2GluTTC	270	chr2GluTTC-75124046-75124114	p		chr2GluTTC	270	chr2GluTTC-270	p
								chr2GlyCCC	271	chr2GlyCCC-70476193-70476123	f		chr2GlyCCC	271	chr2GlyCCC-271	f
								chr2GlyGCC	272	chr2GlyGCC-157257659-157257729	d	df	chr2GlyGCC	272	chr2GlyGCC-272	d
								chr2GlyGCC	272	chr2GlyGCC-157257729-157257659	f		chr2GlyGCC	272	chr2GlyGCC-272	f
								chr2IleTAT	273	chr2IleTAT-43037676-43037768	p		chr2IleTAT	273	chr2IleTAT-273	p
								chr2LeuAAG	274	chr2LeuAAG-30277568-30277640	o		chr2LeuAAG	274	chr2LeuAAG-274	o
								chr2PseudoCTC	275	chr2PseudoCTC-71273488-71273560	d		chr2PseudoCTC	275	chr2PseudoCTC-275	d
								chr2PseudoCTC	276	chr2PseudoCTC-96217194-96217265	u		chr2PseudoCTC	276	chr2PseudoCTC-276	u
								chr2PseudoTTC	277	chr2PseudoTTC-204229131-204229201	d		chr2PseudoTTC	277	chr2PseudoTTC-277	d
								chr2SerTGA	278	chr2SerTGA-131033093-131033024	o		chr2SerTGA	278	chr2SerTGA-278	o
								chr2TyrATA	279	chr2TyrATA-219110549-219110641	o		chr2TyrATA	279	chr2TyrATA-279	o
								chr2TyrGTA	280	chr2TyrGTA-27273650-27273738	f	df	chr2TyrGTA	280	chr2TyrGTA-280	f
								chr2TyrGTA	280	chr2TyrGTA-27273650-27273738	d		chr2TyrGTA	280	chr2TyrGTA-280	d
								chr3ArgACG	281	chr3ArgACG-45730491-45730563	u	uf	chr3ArgACG	281	chr3ArgACG-281	u
								chr3ArgACG	281	chr3ArgACG-45730563-45730491	f		chr3ArgACG	281	chr3ArgACG-281	f
								chr3AspGTC	282	chr3AspGTC-184366165-184366095	o		chr3AspGTC	282	chr3AspGTC-282	o
								chr3CysGCA	283	chr3CysGCA-131947944-131948015	d	df	chr3CysGCA	283	chr3CysGCA-283	d
								chr3CysGCA	283	chr3CysGCA-131948015-131947944	f		chr3CysGCA	283	chr3CysGCA-283	f
								chr3CysGCA	284	chr3CysGCA-131950713-131950642	f		chr3CysGCA	284	chr3CysGCA-284	f
								chr3GluCTC	285	chr3GluCTC-125413248-125413177	o		chr3GluCTC	285	chr3GluCTC-285	o
								chr3HisGTG	286	chr3HisGTG-148316634-148316563	o		chr3HisGTG	286	chr3HisGTG-286	o
								chr3LeuAAG	287	chr3LeuAAG-148221309-148221228	o		chr3LeuAAG	287	chr3LeuAAG-287	o
								chr3PseudoCTC	288	chr3PseudoCTC-103879524-103879595	d		chr3PseudoCTC	288	chr3PseudoCTC-288	d
								chr3PseudoGCA	289	chr3PseudoGCA-17741392-17741464	d		chr3PseudoGCA	289	chr3PseudoGCA-289	d
								chr3ValAAC	290	chr3ValAAC-169490018-169490090	o	do	chr3ValAAC	290	chr3ValAAC-290	o
								chr3ValAAC	290	chr3ValAAC-169490018-169490090	d		chr3ValAAC	290	chr3ValAAC-290	d
								chr4CysGCA	291	chr4CysGCA-124430005-124430076	d	df	chr4CysGCA	291	chr4CysGCA-291	d
								chr4CysGCA	291	chr4CysGCA-124430076-124430005	f		chr4CysGCA	291	chr4CysGCA-291	f
								chr4GlnTTG	292	chr4GlnTTG-40908815-40908743	p		chr4GlnTTG	292	chr4GlnTTG-292	p
								chr4LeuTAA	293	chr4LeuTAA-156384978-156385052	d	dp	chr4LeuTAA	293	chr4LeuTAA-293	d
								chr4LeuTAA	293	chr4LeuTAA-156385052-156384978	p		chr4LeuTAA	293	chr4LeuTAA-293	p
								chr5AlaTGC	294	chr5AlaTGC-180633868-180633939	u	uo	chr5AlaTGC	294	chr5AlaTGC-294	u
								chr5AlaTGC	294	chr5AlaTGC-180633868-180633939	o		chr5AlaTGC	294	chr5AlaTGC-294	o
								chr5AspGTC	295	chr5AspGTC-141773988-141774059	d	do	chr5AspGTC	295	chr5AspGTC-295	d
								chr5AspGTC	295	chr5AspGTC-141774059-141773988	o		chr5AspGTC	295	chr5AspGTC-295	o
								chr5LeuAAG	296	chr5LeuAAG-180524474-180524555	u	uo	chr5LeuAAG	296	chr5LeuAAG-296	u
								chr5LeuAAG	296	chr5LeuAAG-180524555-180524474	o		chr5LeuAAG	296	chr5LeuAAG-296	o
								chr5LeuAAG	297	chr5LeuAAG-180528840-180528921	o	uo	chr5LeuAAG	297	chr5LeuAAG-297	o
								chr5LeuAAG	297	chr5LeuAAG-180528840-180528921	u		chr5LeuAAG	297	chr5LeuAAG-297	u
								chr5LeuAAG	298	chr5LeuAAG-180601044-180601125	u	uo	chr5LeuAAG	298	chr5LeuAAG-298	u
								chr5LeuAAG	298	chr5LeuAAG-180601125-180601044	o		chr5LeuAAG	298	chr5LeuAAG-298	o
								chr5LeuAAG	299	chr5LeuAAG-180614701-180614782	o	uo	chr5LeuAAG	299	chr5LeuAAG-299	o
								chr5LeuAAG	299	chr5LeuAAG-180614701-180614782	u		chr5LeuAAG	299	chr5LeuAAG-299	u
								chr5LeuCAG	300	chr5LeuCAG-159392118-159392041	o		chr5LeuCAG	300	chr5LeuCAG-300	o
								chr5LysCTT	301	chr5LysCTT-180634755-180634827	d	do	chr5LysCTT	301	chr5LysCTT-301	d
								chr5LysCTT	301	chr5LysCTT-180634755-180634827	o		chr5LysCTT	301	chr5LysCTT-301	o
								chr5LysCTT	302	chr5LysCTT-180648979-180649051	d	do	chr5LysCTT	302	chr5LysCTT-302	d
								chr5LysCTT	302	chr5LysCTT-180649051-180648979	o		chr5LysCTT	302	chr5LysCTT-302	o
								chr5LysCTT	303	chr5LysCTT-26198611-26198539	o		chr5LysCTT	303	chr5LysCTT-303	o
								chr5ProTGG	304	chr5ProTGG-180615854-180615925	d	do	chr5ProTGG	304	chr5ProTGG-304	d
								chr5ProTGG	304	chr5ProTGG-180615925-180615854	o		chr5ProTGG	304	chr5ProTGG-304	o
								chr5PseudoAAG	305	chr5PseudoAAG-180591572-180591636	u		chr5PseudoAAG	305	chr5PseudoAAG-305	u
								chr5PseudoACA	306	chr5PseudoACA-151988596-151988771	d		chr5PseudoACA	306	chr5PseudoACA-306	d
								chr5ThrTGT	307	chr5ThrTGT-180618687-180618758	u	up	chr5ThrTGT	307	chr5ThrTGT-307	u
								chr5ThrTGT	307	chr5ThrTGT-180618758-180618687	p		chr5ThrTGT	307	chr5ThrTGT-307	p
								chr5ValAAC	308	chr5ValAAC-180524070-180524142	d		chr5ValAAC	308	chr5ValAAC-308	d
								chr5ValAAC	309	chr5ValAAC-180591154-180591226	d	do	chr5ValAAC	309	chr5ValAAC-309	d
								chr5ValAAC	309	chr5ValAAC-180591154-180591226	o		chr5ValAAC	309	chr5ValAAC-309	o
								chr5ValAAC	310	chr5ValAAC-180596610-180596682	o	do	chr5ValAAC	310	chr5ValAAC-310	o
								chr5ValAAC	311	chr5ValAAC-180615488-180615416	o		chr5ValAAC	311	chr5ValAAC-311	o
								chr5ValAAC	312	chr5ValAAC-180645270-180645342	d	do	chr5ValAAC	312	chr5ValAAC-312	d
								chr5ValAAC	313	chr5ValAAC-180615416-18061548	d		chr5ValAAC	313	chr5ValAAC-313	d
								chr5ValAAC	312	chr5ValAAC-180645342-180645270	o		chr5ValAAC	312	chr5ValAAC-312	o
								chr5ValCAC	314	chr5ValCAC-180524070-180524142	d	do	chr5ValCAC	314	chr5ValCAC-314	d
								chr5ValCAC	314	chr5ValCAC-180524070-180524142	o		chr5ValCAC	314	chr5ValCAC-314	o
								chr5ValCAC	315	chr5ValCAC-180529325-180529253	o		chr5ValCAC	315	chr5ValCAC-315	o
								chr5ValCAC	316	chr5ValAAC-180596610-180596682	d		chr5ValCAC	316	chr5ValCAC-316	d
								chr5ValCAC	317	chr5ValCAC-180600650-180600722	o	do	chr5ValCAC	317	chr5ValCAC-317	o
								chr5ValCAC	317	chr5ValCAC-180600650-180600722	d		chr5ValCAC	317	chr5ValCAC-317	d
								chr5ValCAC	318	chr5ValCAC-180649467-180649395	d	do	chr5ValCAC	318	chr5ValCAC-318	d
								chr5ValCAC	318	chr5ValCAC-180649467-180649395	o		chr5ValCAC	318	chr5ValCAC-318	o
								chr6AlaAGC	319	chr6AlaAGC-26572164-26572092	o		chr6AlaAGC	319	chr6AlaAGC-319	o
								chr6AlaAGC	320	chr6AlaAGC-26673590-26673662	o		chr6AlaAGC	320	chr6AlaAGC-320	o
								chr6AlaAGC	321	chr6AlaAGC-26682715-26682787	o		chr6AlaAGC	321	chr6AlaAGC-321	o
								chr6AlaAGC	322	chr6AlaAGC-26687485-26687557	o		chr6AlaAGC	322	chr6AlaAGC-322	o
								chr6AlaAGC	323	chr6AlaAGC-26705606-26705678	o		chr6AlaAGC	323	chr6AlaAGC-323	o
								chr6AlaAGC	324	chr6AlaAGC-26728256-26728328	o		chr6AlaAGC	324	chr6AlaAGC-324	o
								chr6AlaAGC	325	chr6AlaAGC-26730737-26730809	o		chr6AlaAGC	325	chr6AlaAGC-325	o
								chr6AlaAGC	326	chr6AlaAGC-26751918-26751990	o		chr6AlaAGC	326	chr6AlaAGC-326	o
								chr6AlaAGC	327	chr6AlaAGC-26771362-26771290	o		chr6AlaAGC	327	chr6AlaAGC-327	o
								chr6AlaAGC	328	chr6AlaAGC-26773843-26773771	o		chr6AlaAGC	328	chr6AlaAGC-328	o
								chr6AlaAGC	329	chr6AlaAGC-26796078-26796006	o		chr6AlaAGC	329	chr6AlaAGC-329	o
								chr6AlaAGC	330	chr6AlaAGC-28574933-28575004	u	uo	chr6AlaAGC	330	chr6AlaAGC-330	u
								chr6AlaAGC	330	chr6AlaAGC-28574933-28575004	o		chr6AlaAGC	330	chr6AlaAGC-330	o
								chr6AlaAGC	331	chr6AlaAGC-28626014-28626085	u	uo	chr6AlaAGC	331	chr6AlaAGC-331	u
								chr6AlaAGC	331	chr6AlaAGC-28626085-28626014	o		chr6AlaAGC	331	chr6AlaAGC-331	o
								chr6AlaAGC	332	chr6AlaAGC-28678366-28678437	o	do	chr6AlaAGC	332	chr6AlaAGC-332	o
								chr6AlaAGC	332	chr6AlaAGC-28678366-28678437	d		chr6AlaAGC	332	chr6AlaAGC-332	d
								chr6AlaAGC	333	chr6AlaAGC-28687481-28687552	o		chr6AlaAGC	333	chr6AlaAGC-333	o
								chr6AlaAGC	333	chr6AlaAGC-28687481-28687552	d	do	chr6AlaAGC	333	chr6AlaAGC-333	d
								chr6AlaAGC	334	chr6AlaAGC-28763812-28763741	o		chr6AlaAGC	334	chr6AlaAGC-334	o
								chr6AlaAGC	335	chr6AlaAGC-28779920-28779849	o		chr6AlaAGC	335	chr6AlaAGC-335	o
								chr6AlaAGC	336	chr6AlaAGC-28806292-28806221	o		chr6AlaAGC	336	chr6AlaAGC-336	o
								chr6AlaAGC	337	chr6AlaAGC-28831533-28831462	o		chr6AlaAGC	337	chr6AlaAGC-337	o
								chr6AlaAGC	338	chr6AlaAGC-58141949-58141877	o		chr6AlaAGC	338	chr6AlaAGC-338	o
								chr6AlaAGC	339	chr6AlaAGC-58142661-58142589	o		chr6AlaAGC	339	chr6AlaAGC-339	o
								chr6AlaAGC	340	chr6AlaAGC-58164700-58164628	o		chr6AlaAGC	340	chr6AlaAGC-340	o
								chr6AlaAGC	341	chr6AlaAGC-58182751-58182679	o		chr6AlaAGC	341	chr6AlaAGC-341	o
								chr6AlaAGC	342	chr6AlaAGC-58187516-58187444	o		chr6AlaAGC	342	chr6AlaAGC-342	o
								chr6AlaAGC	343	chr6AlaAGC-58196695-58196623	o		chr6AlaAGC	343	chr6AlaAGC-343	o
								chr6AlaCGC	344	chr6AlaCGC-26553731-26553802	u	uf	chr6AlaCGC	344	chr6AlaCGC-344	u
								chr6AlaCGC	344	chr6AlaCGC-26553731-26553802	f		chr6AlaCGC	344	chr6AlaCGC-344	f
								chr6AlaCGC	345	chr6AlaCGC-28641613-28641684	u	uf	chr6AlaCGC	345	chr6AlaCGC-345	u
								chr6AlaCGC	345	chr6AlaCGC-28641684-28641613	f		chr6AlaCGC	345	chr6AlaCGC-345	f
								chr6AlaCGC	346	chr6AlaCGC-28663780-28663709	f		chr6AlaCGC	346	chr6AlaCGC-346	f
								chr6AlaCGC	347	chr6AlaCGC-28697092-28697163	f		chr6AlaCGC	347	chr6AlaCGC-347	f
								chr6AlaTGC	348	chr6AlaTGC-28611222-28611293	u	uo	chr6AlaTGC	348	chr6AlaTGC-348	u
								chr6AlaTGC	348	chr6AlaTGC-28611222-28611293	o		chr6AlaTGC	348	chr6AlaTGC-348	o
								chr6AlaTGC	349	chr6AlaTGC-28726212-28726141	o		chr6AlaTGC	349	chr6AlaTGC-349	o
								chr6AlaTGC	350	chr6AlaTGC-28757618-28757547	o		chr6AlaTGC	350	chr6AlaTGC-350	o
								chr6AlaTGC	351	chr6AlaTGC-28770577-28770647	u	uo	chr6AlaTGC	351	chr6AlaTGC-351	u
								chr6AlaTGC	351	chr6AlaTGC-28770647-28770577	o		chr6AlaTGC	351	chr6AlaTGC-351	o
								chr6AlaTGC	352	chr6AlaTGC-28785012-28785083	u	uo	chr6AlaTGC	352	chr6AlaTGC-352	u
								chr6AlaTGC	352	chr6AlaTGC-28785083-28785012	o		chr6AlaTGC	352	chr6AlaTGC-352	o
								chr6ArgACG	353	chr6ArgACG-26328368-26328440	f		chr6ArgACG	353	chr6ArgACG-353	f
								chr6ArgACG	354	chr6ArgACG-26537726-26537798	f		chr6ArgACG	354	chr6ArgACG-354	f
								chr6ArgACG	355	chr6ArgACG-27181623-27181695	u	uf	chr6ArgACG	355	chr6ArgACG-355	u
								chr6ArgACG	355	chr6ArgACG-27181695-27181623	f		chr6ArgACG	355	chr6ArgACG-355	f
								chr6ArgACG	356	chr6ArgACG-27182952-27183024	u	uf	chr6ArgACG	356	chr6ArgACG-356	u
								chr6ArgACG	356	chr6ArgACG-27182952-27183024	f		chr6ArgACG	356	chr6ArgACG-356	f
								chr6ArgACG	357	chr6ArgACG-27638344-27638416	u	uf	chr6ArgACG	357	chr6ArgACG-357	u
								chr6ArgACG	357	chr6ArgACG-27638416-27638344	f		chr6ArgACG	357	chr6ArgACG-357	f
								chr6ArgCCG	358	chr6ArgCCG-28710729-28710801	u	uf	chr6ArgCCG	358	chr6ArgCCG-358	u
								chr6ArgCCG	358	chr6ArgCCG-28710801-28710729	f		chr6ArgCCG	358	chr6ArgCCG-358	f
								chr6ArgCCG	359	chr6ArgCCG-28849165-28849237	f	uf	chr6ArgCCG	359	chr6ArgCCG-359	f
								chr6ArgCCG	359	chr6ArgCCG-28849165-28849237	u		chr6ArgCCG	359	chr6ArgCCG-359	u
								chr6ArgTCG	360	chr6ArgTCG-26299905-26299977	p		chr6ArgTCG	360	chr6ArgTCG-360	p
								chr6ArgTCG	361	chr6ArgTCG-26323046-26323118	p		chr6ArgTCG	361	chr6ArgTCG-361	p
								chr6ArgTCG	362	chr6ArgTCG-28510963-28510891	p		chr6ArgTCG	362	chr6ArgTCG-362	p
								chr6ArgTCT	362	chr6ArgTCT-27529963-27530049	u	up	chr6ArgTCT	362	chr6ArgTCT-362	u
								chr6ArgTCT	363	chr6ArgTCT-27529963-27530049	p		chr6ArgTCT	363	chr6ArgTCT-363	p
								chr6AspGTC	364	chr6AspGTC-27447453-27447524	o		chr6AspGTC	364	chr6AspGTC-364	o
								chr6AspGTC	365	chr6AspGTC-27471523-27471594	o		chr6AspGTC	365	chr6AspGTC-365	o
								chr6AspGTC	366	chr6AspGTC-27551307-27551236	o		chr6AspGTC	366	chr6AspGTC-366	o
								chr6GlnCTG	367	chr6GlnCTG-18836402-18836473	o		chr6GlnCTG	367	chr6GlnCTG-367	o
								chr6GlnCTG	368	chr6GlnCTG-27263212-27263283	o		chr6GlnCTG	368	chr6GlnCTG-368	o
								chr6GlnCTG	369	chr6GlnCTG-27487308-27487379	o		chr6GlnCTG	369	chr6GlnCTG-369	o
								chr6GlnCTG	370	chr6GlnCTG-27515602-27515531	o		chr6GlnCTG	370	chr6GlnCTG-370	o
								chr6GlnCTG	371	chr6GlnCTG-27759206-27759135	o		chr6GlnCTG	371	chr6GlnCTG-371	o
								chr6GlnCTG	372	chr6GlnCTG-28909449-28909378	o		chr6GlnCTG	372	chr6GlnCTG-372	o
								chr6GlnTTG	373	chr6GlnTTG-145503859-145503930	u	up	chr6GlnTTG	373	chr6GlnTTG-373	u
								chr6GlnTTG	373	chr6GlnTTG-145503859-145503930	p		chr6GlnTTG	373	chr6GlnTTG-373	p
								chr6GlnTTG	374	chr6GlnTTG-26311424-26311495	u	up	chr6GlnTTG	374	chr6GlnTTG-374	u
								chr6GlnTTG	374	chr6GlnTTG-26311495-26311424	p		chr6GlnTTG	374	chr6GlnTTG-374	p
								chr6GlnTTG	375	chr6GlnTTG-26311975-26312046	u	up	chr6GlnTTG	375	chr6GlnTTG-375	u
								chr6GlnTTG	375	chr6GlnTTG-26312046-26311975	p		chr6GlnTTG	375	chr6GlnTTG-375	p
								chr6GlnTTG	376	chr6GlnTTG-27763640-27763711	u	up	chr6GlnTTG	376	chr6GlnTTG-376	u
								chr6GlnTTG	376	chr6GlnTTG-27763711-27763640	p		chr6GlnTTG	376	chr6GlnTTG-376	p
								chr6GlnTTG	377	chr6GlnTTG-28557156-28557227	p		chr6GlnTTG	377	chr6GlnTTG-377	p
								chr6GlnTTG	378	chr6GlnTTG-37287995-37288067	p		chr6GlnTTG	378	chr6GlnTTG-378	p
								chr6GluCTC	379	chr6GluCTC-126101464-126101393	o		chr6GluCTC	379	chr6GluCTC-379	o
								chr6GluCTC	380	chr6GluCTC-28949976-28950047	o		chr6GluCTC	380	chr6GluCTC-380	o
								chr6GlyGCC	381	chr6GlyGCC-142578776-142578846	f		chr6GlyGCC	381	chr6GlyGCC-381	f
								chr6GlyGCC	382	chr6GlyGCC-27870686-27870756	d	df	chr6GlyGCC	382	chr6GlyGCC-382	d
								chr6GlyGCC	382	chr6GlyGCC-27870756-27870686	f		chr6GlyGCC	382	chr6GlyGCC-382	f
								chr6HisGTG	383	chr6HisGTG-27125906-27125977	o	do	chr6HisGTG	383	chr6HisGTG-383	o
								chr6HisGTG	383	chr6HisGTG-27125906-27125977	d		chr6HisGTG	383	chr6HisGTG-383	d
								chr6IleAAT	384	chr6IleAAT-26554350-26554423	p	up	chr6IleAAT	384	chr6IleAAT-384	p
								chr6IleAAT	384	chr6IleAAT-26554350-26554423	u		chr6IleAAT	384	chr6IleAAT-384	u
								chr6IleAAT	385	chr6IleAAT-26721221-26721294	u	up	chr6IleAAT	385	chr6IleAAT-385	u
								chr6IleAAT	386	chr6IleAAT-26721294-26721221	p		chr6IleAAT	386	chr6IleAAT-386	p
								chr6IleAAT	387	chr6IleAAT-26745255-26745328	u	up	chr6IleAAT	387	chr6IleAAT-387	u
								chr6IleAAT	388	chr6IleAAT-26745328-26745255	p		chr6IleAAT	388	chr6IleAAT-388	p
								chr6IleAAT	389	chr6IleAAT-26780832-26780905	p	up	chr6IleAAT	389	chr6IleAAT-389	p
								chr6IleAAT	389	chr6IleAAT-26780832-26780905	u		chr6IleAAT	389	chr6IleAAT-389	u
								chr6IleAAT	390	chr6IleAAT-27144994-27145067	u	up	chr6IleAAT	390	chr6IleAAT-390	u
								chr6IleAAT	390	chr6IleAAT-27145067-27144994	p		chr6IleAAT	390	chr6IleAAT-390	p
								chr6IleAAT	391	chr6IleAAT-27205423-27205350	p		chr6IleAAT	391	chr6IleAAT-391	p
								chr6IleAAT	392	chr6IleAAT-27241739-27241812	p		chr6IleAAT	392	chr6IleAAT-392	p
								chr6IleAAT	393	chr6IleAAT-27242990-27243063	u	up	chr6IleAAT	393	chr6IleAAT-393	u
								chr6IleAAT	393	chr6IleAAT-27243063-27242990	p		chr6IleAAT	393	chr6IleAAT-393	p
								chr6IleAAT	394	chr6IleAAT-27636362-27636435	p		chr6IleAAT	394	chr6IleAAT-394	p
								chr6IleAAT	394	chr6IleAAT-27636362-27636435	u	up	chr6IleAAT	394	chr6IleAAT-394	u
								chr6IleAAT	395	chr6IleAAT-27655967-27656040	p		chr6IleAAT	395	chr6IleAAT-395	p
								chr6IleAAT	396	chr6IleAAT-58149254-58149327	p		chr6IleAAT	396	chr6IleAAT-396	p
								chr6IleAAT	396	chr6IleAAT-58149254-58149327	u	up	chr6IleAAT	396	chr6IleAAT-396	u
								chr6IleTAT	397	chr6IleTAT-26988125-26988218	p		chr6IleTAT	397	chr6IleTAT-397	p
								chr6IleTAT	398	chr6IleTAT-27599200-27599293	p		chr6IleTAT	398	chr6IleTAT-398	p
								chr6IleTAT	399	chr6IleTAT-28505367-28505460	p		chr6IleTAT	399	chr6IleTAT-399	p
								chr6LeuAAG	400	chr6LeuAAG-28446400-28446481	u	uo	chr6LeuAAG	400	chr6LeuAAG-400	u
								chr6LeuAAG	400	chr6LeuAAG-28446481-28446400	o		chr6LeuAAG	400	chr6LeuAAG-400	o
								chr6LeuAAG	401	chr6LeuAAG-28911399-28911480	u	uo	chr6LeuAAG	401	chr6LeuAAG-401	u
								chr6LeuAAG	402	chr6LeuAAG-28911480-28911399	o		chr6LeuAAG	402	chr6LeuAAG-402	o
								chr6LeuAAG	403	chr6LeuAAG-28956779-28956860	o		chr6LeuAAG	403	chr6LeuAAG-403	o
								chr6LeuAAG	403	chr6LeuAAG-28956779-28956860	u	uo	chr6LeuAAG	403	chr6LeuAAG-403	u
								chr6LeuCAA	404	chr6LeuCAA-27570454-27570348	p		chr6LeuCAA	404	chr6LeuCAA-404	p
								chr6LeuCAA	405	chr6LeuCAA-27573524-27573417	p		chr6LeuCAA	405	chr6LeuCAA-405	p
								chr6LeuCAA	406	chr6LeuCAA-28864105-28864000	p		chr6LeuCAA	406	chr6LeuCAA-406	p
								chr6LeuCAA	407	chr6LeuCAA-28908830-28908934	p		chr6LeuCAA	407	chr6LeuCAA-407	p
								chr6LeuCAG	408	chr6LeuCAG-26521436-26521518	o		chr6LeuCAG	408	chr6LeuCAG-408	o
								chr6LeuTAA	409	chr6LeuTAA-144537684-144537766	p		chr6LeuTAA	409	chr6LeuTAA-409	p
								chr6LeuTAA	410	chr6LeuTAA-27198416-27198334	p		chr6LeuTAA	410	chr6LeuTAA-410	p
								chr6LeuTAA	411	chr6LeuTAA-27688898-27688980	u	up	chr6LeuTAA	411	chr6LeuTAA-411	u
								chr6LeuTAA	411	chr6LeuTAA-27688980-27688898	p		chr6LeuTAA	411	chr6LeuTAA-411	p
								chr6LeuTAA	412	chr6LeuTAA-69914378-69914460	p		chr6LeuTAA	412	chr6LeuTAA-412	p
								chr6LysCTT	413	chr6LysCTT-26556774-26556846	o	do	chr6LysCTT	413	chr6LysCTT-413	o
								chr6LysCTT	413	chr6LysCTT-26556774-26556846	d		chr6LysCTT	413	chr6LysCTT-413	d
								chr6LysTTT	414	chr6LysTTT-27302841-27302769	p		chr6LysTTT	414	chr6LysTTT-414	p
								chr6LysTTT	415	chr6LysTTT-27543846-27543918	p	up	chr6LysTTT	415	chr6LysTTT-415	p
								chr6LysTTT	415	chr6LysTTT-27543846-27543918	u		chr6LysTTT	415	chr6LysTTT-415	u
								chr6LysTTT	416	chr6LysTTT-27559665-27559593	p		chr6LysTTT	416	chr6LysTTT-416	p
								chr6LysTTT	417	chr6LysTTT-28715521-28715593	p	up	chr6LysTTT	417	chr6LysTTT-417	p
								chr6LysTTT	417	chr6LysTTT-28715521-28715593	u		chr6LysTTT	417	chr6LysTTT-417	u
								chr6LysTTT	418	chr6LysTTT-28918806-28918878	p		chr6LysTTT	418	chr6LysTTT-418	p
								chr6MetCAT	419	chr6Met(e)CAT-26701712-26701784	o		chr6MetCAT	419	chr6MetCAT-419	o
								chr6MetCAT	420	chr6Met(e)CAT-26735646-26735574	o		chr6MetCAT	420	chr6MetCAT-420	o
								chr6MetCAT	421	chr6Met(e)CAT-26758622-26758550	o		chr6MetCAT	421	chr6MetCAT-421	o
								chr6MetCAT	422	chr6Met(e)CAT-26766444-26766516	o		chr6MetCAT	422	chr6MetCAT-422	o
								chr6MetCAT	423	chr6Met(e)CAT-28912352-28912424	o		chr6MetCAT	423	chr6MetCAT-423	o
								chr6MetCAT	424	chr6Met(e)CAT-28921114-28921042	o		chr6MetCAT	424	chr6MetCAT-424	o
								chr6MetCAT	425	chr6Met(e)CAT-58168564-58168492	o		chr6MetCAT	425	chr6MetCAT-425	o
								chr6MetCAT	426	chr6Met(i)CAT-26286754-26286825	p		chr6MetCAT	426	chr6MetCAT-426	p
								chr6MetCAT	427	chr6Met(i)CAT-26313423-26313352	p		chr6MetCAT	427	chr6MetCAT-427	p
								chr6MetCAT	428	chr6Met(i)CAT-26330600-26330529	p		chr6MetCAT	428	chr6MetCAT-428	p
								chr6MetCAT	429	chr6Met(i)CAT-27300835-27300764	p		chr6MetCAT	429	chr6MetCAT-429	p
								chr6MetCAT	430	chr6Met(i)CAT-27560671-27560600	p		chr6MetCAT	430	chr6MetCAT-430	p
								chr6MetCAT	431	chr6Met(i)CAT-27745664-27745735	p		chr6MetCAT	431	chr6MetCAT-431	p
								chr6MetCAT	432	chr6Met(i)CAT-27870342-27870271	p		chr6MetCAT	432	chr6MetCAT-432	p
								chr6MetCAT	426	chr6MetCAT-26286754-26286825	u	up	chr6MetCAT	426	chr6MetCAT-426	u
								chr6MetCAT	427	chr6MetCAT-26313352-26313423	u	up	chr6MetCAT	427	chr6MetCAT-427	u
								chr6MetCAT	428	chr6MetCAT-26330529-26330600	u	up	chr6MetCAT	428	chr6MetCAT-428	u
								chr6MetCAT	420	chr6MetCAT-26735574-26735646	u	uo	chr6MetCAT	420	chr6MetCAT-420	u
								chr6MetCAT	421	chr6MetCAT-26758550-26758622	u	uo	chr6MetCAT	421	chr6MetCAT-421	u
								chr6MetCAT	422	chr6MetCAT-26766444-26766516	u	uo	chr6MetCAT	422	chr6MetCAT-422	u
								chr6MetCAT	429	chr6MetCAT-27300764-27300835	u	up	chr6MetCAT	429	chr6MetCAT-429	u
								chr6MetCAT	430	chr6MetCAT-27560600-27560671	u	up	chr6MetCAT	430	chr6MetCAT-430	u
								chr6MetCAT	431	chr6MetCAT-27745664-27745735	u	up	chr6MetCAT	431	chr6MetCAT-431	u
								chr6MetCAT	432	chr6MetCAT-27870271-27870342	u	up	chr6MetCAT	432	chr6MetCAT-432	u
								chr6MetCAT	423	chr6MetCAT-28912352-28912424	u	uo	chr6MetCAT	423	chr6MetCAT-423	u
								chr6MetCAT	424	chr6MetCAT-28921042-28921114	u	uo	chr6MetCAT	424	chr6MetCAT-424	u
								chr6PheGAA	433	chr6PheGAA-27632545-27632620	o		chr6PheGAA	433	chr6PheGAA-433	o
								chr6PheGAA	434	chr6PheGAA-28731374-28731447	d	do	chr6PheGAA	434	chr6PheGAA-434	d
								chr6PheGAA	434	chr6PheGAA-28731447-28731374	o		chr6PheGAA	434	chr6PheGAA-434	o
								chr6PheGAA	435	chr6PheGAA-28732164-28732236	o		chr6PheGAA	435	chr6PheGAA-435	o
								chr6PheGAA	436	chr6PheGAA-28758571-28758499	o		chr6PheGAA	436	chr6PheGAA-436	o
								chr6PheGAA	437	chr6PheGAA-28775682-28775610	o		chr6PheGAA	437	chr6PheGAA-437	o
								chr6PheGAA	438	chr6PheGAA-28791093-28791166	u	uo	chr6PheGAA	438	chr6PheGAA-438	u
								chr6PheGAA	438	chr6PheGAA-28791166-28791093	o		chr6PheGAA	438	chr6PheGAA-438	o
								chr6PheGAA	439	chr6PheGAA-28949521-28949449	o		chr6PheGAA	439	chr6PheGAA-439	o
								chr6ProAGG	440	chr6ProAGG-26555498-26555569	f	df	chr6ProAGG	440	chr6ProAGG-440	f
								chr6ProAGG	440	chr6ProAGG-26555498-26555569	d		chr6ProAGG	440	chr6ProAGG-440	d
								chr6ProCGG	441	chr6ProCGG-27059521-27059592	f	df	chr6ProCGG	441	chr6ProCGG-441	f
								chr6ProCGG	441	chr6ProCGG-27059521-27059592	d		chr6ProCGG	441	chr6ProCGG-441	d
								chr6PseudoACT	442	chr6PseudoACT-27261671-27261744	u		chr6PseudoACT	442	chr6PseudoACT-442	u
								chr6PseudoGAA	443	chr6PseudoGAA-79668010-79668082	d		chr6PseudoGAA	443	chr6PseudoGAA-443	d
								chr6SerAGA	444	chr6SerAGA-26327817-26327898	o		chr6SerAGA	444	chr6SerAGA-444	o
								chr6SerAGA	444	chr6SerAGA-26327817-26327898	u	uo	chr6SerAGA	444	chr6SerAGA-444	u
								chr6SerAGA	445	chr6SerAGA-27446591-27446672	o		chr6SerAGA	445	chr6SerAGA-445	o
								chr6SerAGA	445	chr6SerAGA-27446591-27446672	u	uo	chr6SerAGA	445	chr6SerAGA-445	u
								chr6SerAGA	446	chr6SerAGA-27463593-27463674	o		chr6SerAGA	446	chr6SerAGA-446	o
								chr6SerAGA	446	chr6SerAGA-27463593-27463674	u	uo	chr6SerAGA	446	chr6SerAGA-446	u
								chr6SerAGA	447	chr6SerAGA-27470818-27470899	o		chr6SerAGA	447	chr6SerAGA-447	o
								chr6SerAGA	447	chr6SerAGA-27470818-27470899	u	uo	chr6SerAGA	447	chr6SerAGA-447	u
								chr6SerAGA	448	chr6SerAGA-27499987-27500068	o		chr6SerAGA	448	chr6SerAGA-448	o
								chr6SerAGA	448	chr6SerAGA-27499987-27500068	u	uo	chr6SerAGA	448	chr6SerAGA-448	u
								chr6SerAGA	449	chr6SerAGA-27509635-27509554	o		chr6SerAGA	449	chr6SerAGA-449	o
								chr6SerAGA	450	chr6SerAGA-27521192-27521273	u	uo	chr6SerAGA	450	chr6SerAGA-450	u
								chr6SerAGA	450	chr6SerAGA-27521273-27521192	o		chr6SerAGA	450	chr6SerAGA-450	o
								chr6SerCGA	451	chr6SerCGA-27177628-27177709	f		chr6SerCGA	451	chr6SerCGA-451	f
								chr6SerCGA	452	chr6SerCGA-27640310-27640229	f		chr6SerCGA	452	chr6SerCGA-452	f
								chr6SerGCT	453	chr6SerGCT-26305801-26305718	o		chr6SerGCT	453	chr6SerGCT-453	o
								chr6SerGCT	454	chr6SerGCT-27065085-27065166	o		chr6SerGCT	454	chr6SerGCT-454	o
								chr6SerGCT	455	chr6SerGCT-27265775-27265856	o		chr6SerGCT	455	chr6SerGCT-455	o
								chr6SerGCT	456	chr6SerGCT-28180815-28180896	o		chr6SerGCT	456	chr6SerGCT-456	o
								chr6SerGCT	457	chr6SerGCT-28565198-28565117	o		chr6SerGCT	457	chr6SerGCT-457	o
								chr6SerTGA	458	chr6SerTGA-26312824-26312905	u	uo	chr6SerTGA	458	chr6SerTGA-458	u
								chr6SerTGA	458	chr6SerTGA-26312905-26312824	o		chr6SerTGA	458	chr6SerTGA-458	o
								chr6SerTGA	459	chr6SerTGA-27473688-27473607	o		chr6SerTGA	459	chr6SerTGA-459	o
								chr6SerTGA	460	chr6SerTGA-27513468-27513549	o		chr6SerTGA	460	chr6SerTGA-460	o
								chr6ThrAGT	461	chr6ThrAGT-26533145-26533218	d		chr6ThrAGT	461	chr6ThrAGT-461	d
								chr6ThrAGT	462	chr6ThrAGT-26533218-26533145	p		chr6ThrAGT	462	chr6ThrAGT-462	p
								chr6ThrAGT	463	chr6ThrAGT-27130050-27130123	p	dp	chr6ThrAGT	463	chr6ThrAGT-463	p
								chr6ThrAGT	463	chr6ThrAGT-27130050-27130123	d		chr6ThrAGT	463	chr6ThrAGT-463	d
								chr6ThrAGT	464	chr6ThrAGT-27652474-27652547	d	dp	chr6ThrAGT	464	chr6ThrAGT-464	d
								chr6ThrAGT	464	chr6ThrAGT-27652547-27652474	p		chr6ThrAGT	464	chr6ThrAGT-464	p
								chr6ThrAGT	465	chr6ThrAGT-27694473-27694546	p	dp	chr6ThrAGT	465	chr6ThrAGT-465	p
								chr6ThrAGT	465	chr6ThrAGT-27694473-27694546	d		chr6ThrAGT	465	chr6ThrAGT-465	d
								chr6ThrAGT	466	chr6ThrAGT-28693795-28693868	p	dp	chr6ThrAGT	466	chr6ThrAGT-466	p
								chr6ThrAGT	466	chr6ThrAGT-28693795-28693868	d		chr6ThrAGT	466	chr6ThrAGT-466	d
								chr6ThrCGT	467	chr6ThrCGT-27271639-27271568	f		chr6ThrCGT	467	chr6ThrCGT-467	f
								chr6ThrCGT	468	chr6ThrCGT-27586135-27586208	f		chr6ThrCGT	468	chr6ThrCGT-468	f
								chr6ThrCGT	469	chr6ThrCGT-28456770-28456843	d	df	chr6ThrCGT	469	chr6ThrCGT-469	d
								chr6ThrCGT	469	chr6ThrCGT-28456843-28456770	f		chr6ThrCGT	469	chr6ThrCGT-469	f
								chr6ThrCGT	470	chr6ThrCGT-28615984-28616057	d	df	chr6ThrCGT	470	chr6ThrCGT-470	d
								chr6ThrCGT	470	chr6ThrCGT-28616057-28615984	f		chr6ThrCGT	470	chr6ThrCGT-470	f
								chr6ThrTGT	471	chr6ThrTGT-28442329-28442402	d	dp	chr6ThrTGT	471	chr6ThrTGT-471	d
								chr6ThrTGT	471	chr6ThrTGT-28442402-28442329	p		chr6ThrTGT	471	chr6ThrTGT-471	p
								chr6TrpCCA	472	chr6TrpCCA-26319330-26319401	u	uf	chr6TrpCCA	472	chr6TrpCCA-472	u
								chr6TrpCCA	472	chr6TrpCCA-26319401-26319330	f		chr6TrpCCA	472	chr6TrpCCA-472	f
								chr6TrpCCA	473	chr6TrpCCA-26331672-26331743	u	uf	chr6TrpCCA	473	chr6TrpCCA-473	u
								chr6TrpCCA	473	chr6TrpCCA-26331743-26331672	f		chr6TrpCCA	473	chr6TrpCCA-473	f
								chr6TyrGTA	474	chr6TyrGTA-26569086-26569176	f	df	chr6TyrGTA	474	chr6TyrGTA-474	f
								chr6TyrGTA	474	chr6TyrGTA-26569086-26569176	d		chr6TyrGTA	474	chr6TyrGTA-474	d
								chr6TyrGTA	475	chr6TyrGTA-26575798-26575887	f	df	chr6TyrGTA	475	chr6TyrGTA-475	f
								chr6TyrGTA	475	chr6TyrGTA-26575798-26575887	d		chr6TyrGTA	475	chr6TyrGTA-475	d
								chr6TyrGTA	476	chr6TyrGTA-26577332-26577420	f	df	chr6TyrGTA	476	chr6TyrGTA-476	f
								chr6TyrGTA	476	chr6TyrGTA-26577332-26577420	d		chr6TyrGTA	476	chr6TyrGTA-476	d
								chr6TyrGTA	477	chr6TyrGTA-26595102-26595190	f	df	chr6TyrGTA	477	chr6TyrGTA-477	f
								chr6TyrGTA	477	chr6TyrGTA-26595102-26595190	d		chr6TyrGTA	477	chr6TyrGTA-477	d
								chr6ValAAC	478	chr6ValAAC-27203288-27203360	o	uo	chr6ValAAC	478	chr6ValAAC-478	o
								chr6ValAAC	478	chr6ValAAC-27203288-27203360	u		chr6ValAAC	478	chr6ValAAC-478	u
								chr6ValAAC	479	chr6ValAAC-27618707-27618779	d	do	chr6ValAAC	479	chr6ValAAC-479	d
								chr6ValAAC	479	chr6ValAAC-27618779-27618707	o		chr6ValAAC	479	chr6ValAAC-479	o
								chr6ValAAC	480	chr6ValAAC-27648885-27648957	d	do	chr6ValAAC	480	chr6ValAAC-480	d
								chr6ValAAC	480	chr6ValAAC-27648957-27648885	o		chr6ValAAC	480	chr6ValAAC-480	o
								chr6ValAAC	481	chr6ValAAC-27721179-27721251	d	do	chr6ValAAC	481	chr6ValAAC-481	d
								chr6ValAAC	481	chr6ValAAC-27721251-27721179	o		chr6ValAAC	481	chr6ValAAC-481	o
								chr6ValAAC	482	chr6ValAAC-28703277-28703206	o		chr6ValAAC	482	chr6ValAAC-482	o
								chr6ValCAC	483	chr6ValCAC-26538282-26538354	d	do	chr6ValCAC	483	chr6ValCAC-483	d
								chr6ValCAC	483	chr6ValCAC-26538282-26538354	o		chr6ValCAC	483	chr6ValCAC-483	o
								chr6ValCAC	484	chr6ValCAC-27118022-27118094	o		chr6ValCAC	484	chr6ValCAC-484	o
								chr6ValCAC	485	chr6ValCAC-27173867-27173939	u	uo	chr6ValCAC	485	chr6ValCAC-485	u
								chr6ValCAC	485	chr6ValCAC-27173939-27173867	o		chr6ValCAC	485	chr6ValCAC-485	o
								chr6ValCAC	486	chr6ValCAC-27248121-27248049	o		chr6ValCAC	486	chr6ValCAC-486	o
								chr6ValCAC	487	chr6ValCAC-27650488-27650561	o		chr6ValCAC	487	chr6ValCAC-487	o
								chr6ValCAC	488	chr6ValCAC-27696327-27696399	d	do	chr6ValCAC	488	chr6ValCAC-488	d
								chr6ValCAC	488	chr6ValCAC-27696399-27696327	o		chr6ValCAC	488	chr6ValCAC-488	o
								chr6ValTAC	489	chr6ValTAC-27258405-27258477	d	dp	chr6ValTAC	489	chr6ValTAC-489	d
								chr6ValTAC	489	chr6ValTAC-27258405-27258477	p		chr6ValTAC	489	chr6ValTAC-489	p
								chr7ArgCCT	490	chr7ArgCCT-139025446-139025518	u	uo	chr7ArgCCT	490	chr7ArgCCT-490	u
								chr7ArgCCT	490	chr7ArgCCT-139025446-139025518	o		chr7ArgCCT	490	chr7ArgCCT-490	o
								chr7CysGCA	491	chr7CysGCA-149007281-149007352	d	df	chr7CysGCA	491	chr7CysGCA-491	d
								chr7CysGCA	491	chr7CysGCA-149007281-149007352	f		chr7CysGCA	491	chr7CysGCA-491	f
								chr7CysGCA	492	chr7CysGCA-149028220-149028291	d	df	chr7CysGCA	492	chr7CysGCA-492	d
								chr7CysGCA	492	chr7CysGCA-149028220-149028291	f		chr7CysGCA	492	chr7CysGCA-492	f
								chr7CysGCA	493	chr7CysGCA-149052766-149052837	d	df	chr7CysGCA	493	chr7CysGCA-493	d
								chr7CysGCA	493	chr7CysGCA-149052837-149052766	f		chr7CysGCA	493	chr7CysGCA-493	f
								chr7CysGCA	494	chr7CysGCA-149072850-149072921	d	df	chr7CysGCA	494	chr7CysGCA-494	d
								chr7CysGCA	494	chr7CysGCA-149072921-149072850	f		chr7CysGCA	494	chr7CysGCA-494	f
								chr7CysGCA	495	chr7CysGCA-149074601-149074672	d	df	chr7CysGCA	495	chr7CysGCA-495	d
								chr7CysGCA	495	chr7CysGCA-149074672-149074601	f		chr7CysGCA	495	chr7CysGCA-495	f
								chr7CysGCA	496	chr7CysGCA-149112300-149112229	f		chr7CysGCA	496	chr7CysGCA-496	f
								chr7CysGCA	497	chr7CysGCA-149243631-149243702	f		chr7CysGCA	497	chr7CysGCA-497	f
								chr7CysGCA	497	chr7CysGCA-149243631-149243702	d	df	chr7CysGCA	497	chr7CysGCA-497	d
								chr7CysGCA	498	chr7CysGCA-149253802-149253873	d	df	chr7CysGCA	498	chr7CysGCA-498	d
								chr7CysGCA	498	chr7CysGCA-149253802-149253873	f		chr7CysGCA	498	chr7CysGCA-498	f
								chr7CysGCA	499	chr7CysGCA-149281816-149281887	f		chr7CysGCA	499	chr7CysGCA-499	f
								chr7CysGCA	499	chr7CysGCA-149281816-149281887	d	df	chr7CysGCA	499	chr7CysGCA-499	d
								chr7CysGCA	500	chr7CysGCA-149286164-149286235	d	df	chr7CysGCA	500	chr7CysGCA-500	d
								chr7CysGCA	500	chr7CysGCA-149286235-149286164	f		chr7CysGCA	500	chr7CysGCA-500	f
								chr7CysGCA	501	chr7CysGCA-149292305-149292376	d	df	chr7CysGCA	501	chr7CysGCA-501	d
								chr7CysGCA	501	chr7CysGCA-149292376-149292305	f		chr7CysGCA	501	chr7CysGCA-501	f
								chr7CysGCA	502	chr7CysGCA-149295046-149295117	d	df	chr7CysGCA	502	chr7CysGCA-502	d
								chr7CysGCA	502	chr7CysGCA-149295046-149295117	f		chr7CysGCA	502	chr7CysGCA-502	f
								chr7CysGCA	505	chr7CysGCA-149344117-149344046	d	df	chr7CysGCA	505	chr7CysGCA-505	d
								chr7CysGCA	503	chr7CysGCA-149310156-149310227	d	df	chr7CysGCA	503	chr7CysGCA-503	d
								chr7CysGCA	503	chr7CysGCA-149310227-149310156	f		chr7CysGCA	503	chr7CysGCA-503	f
								chr7CysGCA	504	chr7CysGCA-149332778-149332849	f		chr7CysGCA	504	chr7CysGCA-504	f
								chr7CysGCA	504	chr7CysGCA-149332778-149332849	d	df	chr7CysGCA	504	chr7CysGCA-504	d
								chr7CysGCA	505	chr7CysGCA-149344117-149344046	f		chr7CysGCA	505	chr7CysGCA-505	f
								chr7CysGCA	506	chr7CysGCA-149361915-149361986	f		chr7CysGCA	506	chr7CysGCA-506	f
								chr7CysGCA	507	chr7CysGCA-149388272-149388343	d	df	chr7CysGCA	507	chr7CysGCA-507	d
								chr7CysGCA	507	chr7CysGCA-149388343-149388272	f		chr7CysGCA	507	chr7CysGCA-507	f
								chr7CysGCA	508	chr7CysGCA-149404760-149404831	f		chr7CysGCA	508	chr7CysGCA-508	f
								chr7CysGCA	508	chr7CysGCA-149404760-149404831	d	df	chr7CysGCA	508	chr7CysGCA-508	d
								chr7ProAGG	509	chr7ProAGG-128423504-128423575	f		chr7ProAGG	509	chr7ProAGG-509	f
								chr7ProAGG	509	chr7ProAGG-128423504-128423575	d	df	chr7ProAGG	509	chr7ProAGG-509	d
								chr7SerAGA	510	chr7SerAGA-149305467-149305538	o		chr7SerAGA	510	chr7SerAGA-510	o
								chr7TrpCCA	511	chr7TrpCCA-99067307-99067378	f	uf	chr7TrpCCA	511	chr7TrpCCA-511	f
								chr7TrpCCA	511	chr7TrpCCA-99067307-99067378	u		chr7TrpCCA	511	chr7TrpCCA-511	u
								chr7TyrGTA	512	chr7TyrGTA-149255133-149255205	f		chr7TyrGTA	512	chr7TyrGTA-512	f
								chr8AlaAGC	513	chr8AlaAGC-67026424-67026496	o		chr8AlaAGC	513	chr8AlaAGC-513	o
								chr8GluCTC	514	chr8GluCTC-59504798-59504868	o		chr8GluCTC	514	chr8GluCTC-514	o
								chr8MetCAT	515	chr8Met(e)CAT-124169542-124169470	o		chr8MetCAT	515	chr8MetCAT-515	o
								chr8SerAGA	516	chr8SerAGA-96281885-96281966	u	uo	chr8SerAGA	516	chr8SerAGA-516	u
								chr8SerAGA	516	chr8SerAGA-96281966-96281885	o		chr8SerAGA	516	chr8SerAGA-516	o
								chr8TyrGTA	517	chr8TyrGTA-66609532-66609619	d	df	chr8TyrGTA	517	chr8TyrGTA-517	d
								chr8TyrGTA	517	chr8TyrGTA-66609619-66609532	f		chr8TyrGTA	517	chr8TyrGTA-517	f
								chr8TyrGTA	518	chr8TyrGTA-67025602-67025694	f	df	chr8TyrGTA	518	chr8TyrGTA-518	f
								chr8TyrGTA	518	chr8TyrGTA-67025602-67025694	d		chr8TyrGTA	518	chr8TyrGTA-518	d
								chr8TyrGTA	519	chr8TyrGTA-67026223-67026311	f	df	chr8TyrGTA	519	chr8TyrGTA-519	f
								chr8TyrGTA	519	chr8TyrGTA-67026223-67026311	d		chr8TyrGTA	519	chr8TyrGTA-519	d
								chr9ArgTCG	520	chr9ArgTCG-112960803-112960875	p		chr9ArgTCG	520	chr9ArgTCG-520	p
								chr9ArgTCT	521	chr9ArgTCT-131102355-131102445	u	up	chr9ArgTCT	521	chr9ArgTCT-521	u
								chr9ArgTCT	521	chr9ArgTCT-131102445-131102355	p		chr9ArgTCT	521	chr9ArgTCT-521	p
								chr9AspGTC	522	chr9AspGTC-77518061-77517990	o		chr9AspGTC	522	chr9AspGTC-522	o
								chr9GlnCTG	523	chr9GlnCTG-126655594-126655522	o		chr9GlnCTG	523	chr9GlnCTG-523	o
								chr9GlnTTG	524	chr9GlnTTG-5095156-5095085	p		chr9GlnTTG	524	chr9GlnTTG-524	p
								chr9HisGTG	525	chr9HisGTG-14433938-14434009	d	do	chr9HisGTG	525	chr9HisGTG-525	d
								chr9HisGTG	525	chr9HisGTG-14434009-14433938	o		chr9HisGTG	525	chr9HisGTG-525	o
								chr9MetCAT	526	chr9Met(i)CAT-19403996-19404070	p		chr9MetCAT	526	chr9MetCAT-526	p
								chr9TrpCCA	527	chr9TrpCCA-115616989-115617087	f		chr9TrpCCA	527	chr9TrpCCA-527	f
								chrXIleGAT	528	chrXIleGAT-3756491-3756418	o		chrXIleGAT	528	chrXIleGAT-528	o
								chrXIleGAT	529	chrXIleGAT-3794915-3794842	o		chrXIleGAT	529	chrXIleGAT-529	o
								chrXIleGAT	530	chrXIleGAT-3833344-3833271	o		chrXIleGAT	530	chrXIleGAT-530	o
								chrXLeuTAA	531	chrXLeuTAA-55207755-55207829	d	dp	chrXLeuTAA	531	chrXLeuTAA-531	d
								chrXLeuTAA	531	chrXLeuTAA-55207829-55207755	p		chrXLeuTAA	531	chrXLeuTAA-531	p
								chrXValTAC	532	chrXValTAC-18693029-18693101	u	up	chrXValTAC	532	chrXValTAC-532	u
								chrXValTAC	532	chrXValTAC-18693101-18693029	p		chrXValTAC	532	chrXValTAC-532	p

## Sheet: S7
Percentage of aminoacids associated to differentially expressed tRFs								Protein prediction based on Amino Acid Composition													Functional Enrichment
From Up tRNAs				From Down tRNAs				Scan the UniProtKB/Swiss-Prot database (553231 entries)	Downregulated						Upregulated						Analysis: Biological process
AA	Frec	%		AA	Frec	%		----------------	Rank	Score	Protein	(pI	Mw)		Rank	Score	Protein	(pI	Mw)		Dataset name: tRNA derived proteins
Ala	9	7.03125		Ala	2	1.36054			1	323	XP32	8.41	26238		1	167	REL2	4.87	3313
Arg	15	11.7188		Asn	7	4.7619			2	326	KRA31	6.03	10408		2	192	RT14	11.42	15139		Number of genes in the dataset: 116
Gln	5	3.90625		Cys	26	17.6871			3	327	DFB4A	9.3	4334		3	199	FATE1	9.51	20712		Number of genes in the dataset (which are available in Biological process database) :101
Glu	8	6.25		Glu	1	0.680272			4	329	SACA4	4.78	8290		4	202	EMC4	8.84	19955		Number of genes in background: 26494
Gly	9	7.03125		Gly	13	8.84354			5	334	GLHA	8.38	10206		5	209	DPPA5	9.26	13498		Is analysis quantitative: No						Corrected p-values
Ile	10	7.8125		His	9	6.12245			6	341	TFF3	5.13	6580		6	209	KCAB2	9.11	41000		Biological process	No. of genes in the dataset	No.of genes in the background dataset	Percentage of genes	Fold enrichment	P-value (Hypergeometric test)	Bonferroni method	BH method	Q-value (Storey-Tibshirani method)
Leu	13	10.1562		Leu	3	2.04082			7	344	VWC2L	4.98	22344		7	210	KCAB1	9.1	46563		phosphatidic acid biosynthetic process	5	34	4.31034	33.6421	3.70863e-07	0.00422524	0.00181041	0.0119644	PLA2G2F; PLA2G2E; PLA2G5; PLA2G10; GPAT4;
Lys	7	5.46875		Lys	10	6.80272			8	346	KR124	7.68	11433		8	212	KPSH2	9.65	43027		phosphatidylinositol acyl-chain remodeling	4	16	3.44828	57.2012	6.09638e-07	0.00694561	0.00181041	0.0119644	PLA2G2F; PLA2G2E; PLA2G5; PLA2G10;
Met	16	12.5		Phe	1	0.680272			9	350	PA2GF	4.74	16598		9	213	IQCF5	10.05	18048		peptide hormone processing	4	16	3.44828	57.2012	6.09638e-07	0.00694561	0.00181041	0.0119644	CGA; TSHB; FSHB; LHB;
Phe	1	0.78125		Pro	19	12.9252			10	350	CRIP3	8.98	24088		10	213	CUTC	8.47	29341		phosphatidylglycerol acyl-chain remodeling	4	17	3.44828	53.8384	7.94526e-07	0.00905204	0.00181041	0.0119644	PLA2G2F; PLA2G2E; PLA2G5; PLA2G10;
Pseudo	9	7.03125		Pseudo	11	7.48299			11	352	LY66D	6.18	9108		11	213	SERP2	10.61	7431		phosphatidylserine acyl-chain remodeling	4	17	3.44828	53.8384	7.94526e-07	0.00905204	0.00181041	0.0119644	PLA2G2F; PLA2G2E; PLA2G5; PLA2G10;
Ser	11	8.59375		Thr	13	8.84354			12	356	FHL1	9.25	36132		12	213	TM208	9.33	19642		phosphatidylethanolamine acyl-chain remodeling	4	23	3.44828	39.7997	2.89672e-06	0.0330023	0.00493364	0.0326048	PLA2G2F; PLA2G2E; PLA2G5; PLA2G10;
Thr	1	0.78125		Tyr	13	8.84354			13	357	YQ032	9.17	12715		13	213	VPS36	6.75	43817		negative regulation of cell death	5	52	4.31034	21.999	3.25307e-06	0.0370622	0.00493364	0.0326048	CTGF; NOV; CYR61; WISP1; CHMP2A;
Trp	7	5.46875		Val	19	12.9252			14	357	ISK14	9.02	8712		14	214	VTI1A	6.06	25218		arachidonic acid secretion	4	24	3.44828	38.1421	3.46433e-06	0.0394691	0.00493364	0.0326048	PLA2G2F; PLA2G2E; PLA2G5; PLA2G10;
Val	7	5.46875							15	363	LYPD2	4.56	8654		15	214	F74A1	10.5	14779		phosphatidylcholine acyl-chain remodeling	4	26	3.44828	35.2092	4.84121e-06	0.055156	0.00612844	0.0405009	PLA2G2F; PLA2G2E; PLA2G5; PLA2G10;
									16	367	MEG10	6.5	119501		16	214	UCP4	9.15	36064		hormone-mediated signaling pathway	4	27	3.44828	33.9056	5.66399e-06	0.0645298	0.00645298	0.0426457	TSHB; FSHB; GPHB5; LHB;
									17	370	BMPER	8.11	71826		17	215	SERP1	11.01	7374		cell-cell signaling	9	298	7.75862	6.90472	6.80045e-06	0.0774775	0.00704341	0.0465476	CGA; CTGF; NOV; TSHB; FSHB; GPHB5; CYR61; LHB; WISP1;
									18	372	WFDC3	7.66	22080		18	215	EXOS2	7.06	32789		sequestering of TGFbeta in extracellular matrix	2	3	1.72414	152.504	5.68527e-05	0.647722	0.0539769	0.356716	LTBP1; FBN1;
									19	373	NFXL1	8.85	101339		19	216	HIG1B	9.55	11058		progesterone biosynthetic process	2	4	1.72414	114.473	0.000113379	1	0.0993638	0.656663	FSHB; LHB;
									20	373	NT2NL	5.44	25835		20	217	C42S1	10.03	8925		homotypic cell-cell adhesion	2	5	1.72414	91.6243	0.000188424	1	0.134169	0.886682	MEGF10; MEGF11;
									21	375	DLK1	5.25	29825		21	218	SCMC3	6.85	52378		negative regulation of receptor activity	2	5	1.72414	91.6243	0.000188424	1	0.134169	0.886682	LY6G6D; LYNX1;
									22	376	CRIM1	5.01	110275		22	221	ARL8B	8.67	21539		protein import into mitochondrial inner membrane	2	5	1.72414	91.6243	0.000188424	1	0.134169	0.886682	TIMM13; NDUFA13;
									23	377	DB136	9.12	6524		23	221	DR4L1	9.81	30608		negative regulation of endopeptidase activity	5	123	4.31034	9.30143	0.000211281	1	0.141596	0.935759	WFDC3; CRIM1; SLPI; PI3; WFDC6;
									24	381	SLPI	9.11	11726		24	222	UQCC3	9.39	10081		lipid catabolic process	4	73	3.44828	12.5434	0.000300821	1	0.190403	1	PLA2G2F; PLA2G2E; PLA2G5; PLA2G10;
									25	381	CTGF	8.31	35492		25	223	SCMC2	8.54	52663		regulation of cell growth	4	75	3.44828	12.2089	0.000333676	1	0.200083	1	CRIM1; CTGF; CYR61; WISP1;
									26	382	MEG11	5.78	108865		26	223	SNP47	8.87	52562		recognition of apoptotic cell	2	7	1.72414	65.4833	0.000393425	1	0.209952	1	MEGF10; PEAR1;
									27	386	ELAF	8.51	6007		27	223	PLRKT	9.58	17201		positive regulation of phospholipase activity	2	7	1.72414	65.4833	0.000393425	1	0.209952	1	PLA2G5; CYR61;
									28	387	PA2GE	8.53	13966		28	223	RUXG	8.98	8496		reactive oxygen species metabolic process	3	33	2.58621	20.8244	0.00040542	1	0.209952	1	CTGF; CYR61; NDUFA13;
									29	390	GRN	6.26	5819		29	224	PLPP7	9.98	29448		mitochondrial respiratory chain complex III assembly	2	8	1.72414	57.3081	0.000523065	1	0.259099	1	UQCC3; UQCC1;
									30	393	PA2G5	8.72	13591		30	224	MTHFS	7.9	23124		inner ear development	3	40	2.58621	17.1811	0.000717971	1	0.340827	1	BMPER; DLL1; SLC25A27;
									31	395	KRA33	5.4	10365		31	225	TBC26	9.74	28839		positive regulation of cysteine-type endopeptidase activity involved in apoptotic process	3	42	2.58621	16.3631	0.000828949	1	0.366256	1	CTGF; CYR61; NDUFA13;
									32	396	PEAR1	6.37	108649		32	225	TIM13	8.42	10500		negative regulation of fibrinolysis	2	10	1.72414	45.8579	0.000835833	1	0.366256	1	PLG; APOH;
									33	400	CRIP2	9.01	22493		33	226	NDUAD	8.24	16567		endoplasmic reticulum unfolded protein response	3	43	2.58621	15.9827	0.000888291	1	0.374826	1	SERP2; SERP1; RNF175;
									34	401	DB121	8.81	6806		34	227	CNBP1	5.33	9170		negative regulation of NF-kappaB import into nucleus	2	11	1.72414	41.6928	0.00101865	1	0.414482	1	NOV; LITAF;
									35	402	GRN	4.44	6058		35	228	F162A	9.81	17342		cell adhesion mediated by integrin	2	15	1.72414	30.5821	0.00192256	1	0.730122	1	NOV; FBN1;
									36	402	PLMN	7.44	54341		36	229	PRLD2	8.98	21905		GO:1901379	2	15	1.72414	30.5821	0.00192256	1	0.730122	1	KCNAB2; KCNAB1;
									37	403	APOH	8.37	36255		37	230	MCM5	8.64	82154		autophagy	4	121	3.44828	7.5679	0.00199903	1	0.734677	1	TMEM208; VPS36; VTI1A; CHMP2A;
									38	403	NOV	7.92	35727		38	230	UQCC1	9.1	34600		negative regulation of myotube differentiation	2	16	1.72414	28.6719	0.00219093	1	0.78004	1	NOV; PLPP7;
									39	404	GRN	6.42	61787		39	231	YK006	9.76	29382		defense response to bacterium	4	127	3.44828	7.21039	0.00238356	1	0.822906	1	DEFB136; DEFB121; PLAC8; DEFB124;
									40	405	LYNX1	6.28	11937		40	232	CHM2A	5.86	25104		positive regulation of cell proliferation	7	454	6.03448	3.52618	0.00389682	1	1	1	CGA; CTGF; CRIP2; PLAC8; FSHB; DLL1; SLC25A27;
									41	405	TSHB	8	12901		41	232	TMM18	9.35	16265		cerebellar molecular layer formation	1	1	0.862069	228.377	0.00437835	1	1	1	DLL1;
									42	407	PLAC8	7.87	12507		42	232	AR6P1	9.38	23363		regulation of skeletal muscle tissue growth	1	1	0.862069	228.377	0.00437835	1	1	1	DLL1;
									43	407	FSHB	5.89	12485		43	232	CG071	9.51	19096		Notch signaling pathway involved in arterial endothelial cell fate commitment	1	1	0.862069	228.377	0.00437835	1	1	1	DLL1;
									44	408	GPHB5	7.68	11737		44	232	MED18	6.06	23663		GO:0098773	1	1	0.862069	228.377	0.00437835	1	1	1	DLL1;
									45	409	MSMP	6.15	11214		45	233	CV015	9.03	16487		intussusceptive angiogenesis	1	1	0.862069	228.377	0.00437835	1	1	1	CYR61;
									46	409	CYYR1	8.35	13449		46	233	CJ113	10.01	17689		GO:1903723	1	1	0.862069	228.377	0.00437835	1	1	1	CHMP2A;
									47	409	LY66C	8.1	9193		47	234	RN175	9.07	38266		folic acid catabolic process	1	1	0.862069	228.377	0.00437835	1	1	1	MTHFS;
									48	409	CYR61	8.49	39438		48	234	RBM39	10.1	59248		positive regulation of L-glutamate transport	1	1	0.862069	228.377	0.00437835	1	1	1	ARL6IP1;
									49	410	DLK1	5.34	38827		49	234	STIMA	8.28	33187		GO:1990809	1	1	0.862069	228.377	0.00437835	1	1	1	ARL6IP1;
									50	411	LITAF	5.99	17107		50	234	GPAT4	9.33	48012		glandular epithelial cell maturation	1	1	0.862069	228.377	0.00437835	1	1	1	GPAT4;
									51	411	LSHB	8.3	13203		51	235	KCNG3	8.6	49593		negative regulation of alpha-beta T cell proliferation	1	1	0.862069	228.377	0.00437835	1	1	1	TNFRSF14;
									52	411	LTBP1	5.59	184376		52	236	GEM	8.77	33949		satellite cell proliferation	1	1	0.862069	228.377	0.00437835	1	1	1	MEGF10;
									53	415	PA2GX	5.06	13632		53	236	SCOC	9	18045		regulation of sequestering of calcium ion	1	1	0.862069	228.377	0.00437835	1	1	1	SLC25A23;
									54	417	FBN1	4.74	291589		54	236	OTU6A	6.29	33300		adenine nucleotide transport	1	1	0.862069	228.377	0.00437835	1	1	1	SLC25A23;
									55	417	WFDC6	8.89	12043		55	236	SY14L	9.56	21436		urea homeostasis	1	1	0.862069	228.377	0.00437835	1	1	1	SLC25A23;
									56	417	DB124	7.77	5712		56	236	SMIM1	9.22	8749		ventricular septum development	2	28	1.72414	16.3883	0.00666906	1	1	1	CYR61; LTBP1;
									57	418	WISP1	6.47	38001		57	237	CRYL1	5.81	35288		negative regulation of Notch signaling pathway	2	28	1.72414	16.3883	0.00666906	1	1	1	DLK1; PEAR1;
									58	421	NRG4	5.46	6663		58	237	NR1I2	8.7	49762		positive regulation of ERK1 and ERK2 cascade	4	173	3.44828	5.29329	0.00713229	1	1	1	BMPER; CTGF; PLA2G5; SYT14P1;
									59	421	DLL1	5.79	76381		59	237	ISG20	9.09	20363		GO:0036258	2	30	1.72414	15.2962	0.00763113	1	1	1	VPS36; CHMP2A;
									60	421	TNR14	7.05	26196		60	237	DDI1	5.51	44124		cerebellar Purkinje cell layer structural organization	1	2	0.862069	114.757	0.00873769	1	1	1	DLL1;
																					lateral inhibition	1	2	0.862069	114.757	0.00873769	1	1	1	DLL1;
																					loop of Henle development	1	2	0.862069	114.757	0.00873769	1	1	1	DLL1;
																					endothelial tip cell fate specification	2	0.862069	114.757	0.00873769	1	1	1	DLL1;
																					regulation of skeletal muscle tissue development	2	0.862069	114.757	0.00873769	1	1	1	MEGF10;
																					satellite cell activation	2	0.862069	114.757	0.00873769	1	1	1	MEGF10;
																					lysophospholipid transport	2	0.862069	114.757	0.00873769	1	1	1	PLA2G10;
																					positive regulation of cell activation	2	0.862069	114.757	0.00873769	1	1	1	CTGF;
																					reduction of mitochondrial calcium ion concentration	2	0.862069	114.757	0.00873769	1	1	1	SLC25A27;
																					regulation of fibrinolysis	2	0.862069	114.757	0.00873769	1	1	1	APOH;
																					copulation	2	0.862069	114.757	0.00873769	1	1	1	PI3;
																					GO:1904057	2	0.862069	114.757	0.00873769	1	1	1	NOV;
																					response to anoxia	2	0.862069	114.757	0.00873769	1	1	1	CTGF;
																					cytosolic calcium ion transport	2	0.862069	114.757	0.00873769	1	1	1	CTGF;
																					formate metabolic process	2	0.862069	114.757	0.00873769	1	1	1	MTHFS;
																					nuclear retention of pre-mRNA with aberrant 3'-ends at the site of transcription	2	0.862069	114.757	0.00873769	1	1	1	EXOSC2;
																					regulation of vascular permeability involved in acute inflammatory response	2	0.862069	114.757	0.00873769	1	1	1	CTNNBIP1;
																					GO:1990167	2	0.862069	114.757	0.00873769	1	1	1	OTUD6A;
																					mitochondrial respiratory chain complex III biogenesis	2	0.862069	114.757	0.00873769	1	1	1	UQCC3;
																					DNA catabolic process, exonucleolytic	2	0.862069	114.757	0.00873769	1	1	1	ISG20;
																					vacuolar protein processing	2	0.862069	114.757	0.00873769	1	1	1	TMEM208;
																					positive regulation of Notch signaling pathway	33	1.72414	13.906	0.00918389	1	1	1	NOV; DLL1;
																					negative regulation of viral genome replication	39	1.72414	11.7672	0.0126709	1	1	1	SLPI; ISG20;
																					GO:1902731	3	0.862069	76.6315	0.0130781	1	1	1	NOV;
																					negative regulation of epidermal cell differentiation	3	0.862069	76.6315	0.0130781	1	1	1	DLL1;
																					negative regulation of auditory receptor cell differentiation	3	0.862069	76.6315	0.0130781	1	1	1	DLL1;
																					skeletal muscle tissue growth	3	0.862069	76.6315	0.0130781	1	1	1	DLL1;
																					proximal tubule development	3	0.862069	76.6315	0.0130781	1	1	1	DLL1;
																					regulation of vascular endothelial growth factor signaling pathway	3	0.862069	76.6315	0.0130781	1	1	1	DLL1;
																					apoptotic process involved in heart morphogenesis	3	0.862069	76.6315	0.0130781	1	1	1	CYR61;
																					extracellular matrix constituent secretion	3	0.862069	76.6315	0.0130781	1	1	1	CTGF;
																					negative regulation of SMAD protein import into nucleus	3	0.862069	76.6315	0.0130781	1	1	1	NOV;
																					post-embryonic eye morphogenesis	3	0.862069	76.6315	0.0130781	1	1	1	FBN1;
																					regulation of cellular response to growth factor stimulus	3	0.862069	76.6315	0.0130781	1	1	1	FBN1;
																					copper ion homeostasis	3	0.862069	76.6315	0.0130781	1	1	1	CUTC;
																					NADPH oxidation	3	0.862069	76.6315	0.0130781	1	1	1	KCNAB2;
																					satellite cell differentiation	3	0.862069	76.6315	0.0130781	1	1	1	MEGF10;
																					protein K29-linked deubiquitination	3	0.862069	76.6315	0.0130781	1	1	1	OTUD6A;
																					GO:1990168	3	0.862069	76.6315	0.0130781	1	1	1	OTUD6A;
																					negative regulation of transcription initiation from RNA polymerase II promoter	3	0.862069	76.6315	0.0130781	1	1	1	CTNNBIP1;
																					camera-type eye development	40	1.72414	11.4731	0.0133	1	1	1	FBN1; SLC25A25;
																					negative regulation of cell growth	116	2.58621	5.92548	0.0144879	1	1	1	FHL1; NOV; NDUFA13;
																					negative regulation of BMP signaling pathway	43	1.72414	10.6728	0.015267	1	1	1	VWC2L; BMPER;
																					fatty acid metabolic process	44	1.72414	10.4303	0.0159487	1	1	1	GPAT4; CRYL1;
																					potassium ion transmembrane transport	122	2.58621	5.63408	0.0165618	1	1	1	KCNAB2; KCNAB1; KCNG3;
																					GO:1990523	4	0.862069	57.5214	0.0173997	1	1	1	NOV;
																					compartment pattern specification	4	0.862069	57.5214	0.0173997	1	1	1	DLL1;
																					positive regulation of skeletal muscle tissue growth	4	0.862069	57.5214	0.0173997	1	1	1	DLL1;
																					GO:1902742	4	0.862069	57.5214	0.0173997	1	1	1	MEGF10;
																					negative regulation of cholesterol efflux	4	0.862069	57.5214	0.0173997	1	1	1	PLA2G10;
																					smooth muscle cell proliferation	4	0.862069	57.5214	0.0173997	1	1	1	NOV;
																					positive regulation of G0 to G1 transition	4	0.862069	57.5214	0.0173997	1	1	1	CTGF;
																					negative regulation of monocyte chemotaxis	4	0.862069	57.5214	0.0173997	1	1	1	NOV;
																					endoplasmic reticulum tubular network assembly	4	0.862069	57.5214	0.0173997	1	1	1	ARL6IP1;
																					sequestering of BMP in extracellular matrix	4	0.862069	57.5214	0.0173997	1	1	1	FBN1;
																					GO:0095500	4	0.862069	57.5214	0.0173997	1	1	1	LY6G6D;
																					positive regulation of fibrinolysis	4	0.862069	57.5214	0.0173997	1	1	1	PLG;
																					negative regulation of cell-cell adhesion mediated by cadherin	4	0.862069	57.5214	0.0173997	1	1	1	PLG;
																					response to mineralocorticoid stimulus	4	0.862069	57.5214	0.0173997	1	1	1	CTGF;
																					follicle-stimulating hormone signaling pathway	4	0.862069	57.5214	0.0173997	1	1	1	FSHB;
																					Sertoli cell proliferation	4	0.862069	57.5214	0.0173997	1	1	1	FSHB;
																					negative regulation of osteoclast development	4	0.862069	57.5214	0.0173997	1	1	1	FBN1;
																					regulation of thyroid hormone mediated signaling pathway	4	0.862069	57.5214	0.0173997	1	1	1	GPHB5;
																					regulation of pathway-restricted SMAD protein phosphorylation	4	0.862069	57.5214	0.0173997	1	1	1	BMPER;
																					folic acid-containing compound biosynthetic process	4	0.862069	57.5214	0.0173997	1	1	1	MTHFS;
																					endothelial cell-cell adhesion	4	0.862069	57.5214	0.0173997	1	1	1	NOV;
																					platelet activating factor biosynthetic process	4	0.862069	57.5214	0.0173997	1	1	1	PLA2G5;
																					positive regulation of cytokine secretion involved in immune response	4	0.862069	57.5214	0.0173997	1	1	1	TNFRSF14;
																					voluntary musculoskeletal movement	4	0.862069	57.5214	0.0173997	1	1	1	VTI1A;
																					regulation of muscle cell differentiation	4	0.862069	57.5214	0.0173997	1	1	1	MEGF10;
																					CUT catabolic process	4	0.862069	57.5214	0.0173997	1	1	1	EXOSC2;
																					negative regulation of G2/M transition of mitotic cell cycle	4	0.862069	57.5214	0.0173997	1	1	1	FHL1;
																					protein targeting to vacuole involved in ubiquitin-dependent protein catabolic process via the multivesicular body sorting pathway	4	0.862069	57.5214	0.0173997	1	1	1	VPS36;
																					phospholipid metabolic process	47	1.72414	9.76468	0.0180705	1	1	1	PLA2G2E; PLA2G5;
																					somite specification	5	0.862069	46.0401	0.0217025	1	1	1	DLL1;
																					regulation of cell division	5	0.862069	46.0401	0.0217025	1	1	1	DLL1;
																					nephron development	5	0.862069	46.0401	0.0217025	1	1	1	DLL1;
																					GO:1903672	5	0.862069	46.0401	0.0217025	1	1	1	DLL1;
																					chondroblast differentiation	5	0.862069	46.0401	0.0217025	1	1	1	CYR61;
																					organ development	5	0.862069	46.0401	0.0217025	1	1	1	NRG4;
																					positive regulation of arachidonic acid secretion	5	0.862069	46.0401	0.0217025	1	1	1	PLA2G10;
																					regulation of viral reproduction	5	0.862069	46.0401	0.0217025	1	1	1	CHMP2A;
																					glucuronate catabolic process to xylulose 5-phosphate	5	0.862069	46.0401	0.0217025	1	1	1	CRYL1;
																					drug export	5	0.862069	46.0401	0.0217025	1	1	1	NR1I2;
																					negative regulation of smooth muscle cell apoptotic process	5	0.862069	46.0401	0.0217025	1	1	1	APOH;
																					negative regulation of mesenchymal cell proliferation	5	0.862069	46.0401	0.0217025	1	1	1	CTNNBIP1;
																					positive regulation of plasminogen activation	5	0.862069	46.0401	0.0217025	1	1	1	PLGRKT;
																					GO:1990314	5	0.862069	46.0401	0.0217025	1	1	1	FBN1;
																					negative regulation of myeloid cell apoptotic process	5	0.862069	46.0401	0.0217025	1	1	1	APOH;
																					triglyceride transport	5	0.862069	46.0401	0.0217025	1	1	1	APOH;
																					engulfment of apoptotic cell	5	0.862069	46.0401	0.0217025	1	1	1	MEGF10;
																					activation of store-operated calcium channel activity	5	0.862069	46.0401	0.0217025	1	1	1	TMEM110;
																					regulation of oxidative phosphorylation	5	0.862069	46.0401	0.0217025	1	1	1	SLC25A23;
																					nuclear polyadenylation-dependent tRNA catabolic process	5	0.862069	46.0401	0.0217025	1	1	1	EXOSC2;
																					polyadenylation-dependent snoRNA 3'-end processing	5	0.862069	46.0401	0.0217025	1	1	1	EXOSC2;
																					hemopoiesis	54	1.72414	8.49912	0.0234527	1	1	1	CRIP2; DLL1;
																					negative regulation of protein binding	56	1.72414	8.19564	0.0250971	1	1	1	SLPI; CTNNBIP1;
																					GO:1901016	6	0.862069	38.3795	0.0259866	1	1	1	FHL1;
																					Golgi to vacuole transport	6	0.862069	38.3795	0.0259866	1	1	1	VTI1A;
																					membrane invagination	6	0.862069	38.3795	0.0259866	1	1	1	CHMP2A;
																					regulation of endothelial cell migration	6	0.862069	38.3795	0.0259866	1	1	1	BMPER;
																					GO:0061635	6	0.862069	38.3795	0.0259866	1	1	1	SCOC;
																					GO:0061484	6	0.862069	38.3795	0.0259866	1	1	1	NOV;
																					nuclear polyadenylation-dependent rRNA catabolic process	6	0.862069	38.3795	0.0259866	1	1	1	EXOSC2;
																					positive regulation of osteoblast differentiation	58	1.72414	7.91308	0.0267871	1	1	1	CYR61; CTNNBIP1;
																					negative regulation of sequence-specific DNA binding transcription factor activity	59	1.72414	7.77898	0.027649	1	1	1	PLA2G10; CTNNBIP1;
																					marginal zone B cell differentiation	7	0.862069	32.9045	0.0302522	1	1	1	DLL1;
																					regulation of somitogenesis	7	0.862069	32.9045	0.0302522	1	1	1	DLL1;
																					negative regulation of glial cell apoptotic process	7	0.862069	32.9045	0.0302522	1	1	1	DLL1;
																					chorio-allantoic fusion	7	0.862069	32.9045	0.0302522	1	1	1	CYR61;
																					blood vessel endothelial cell proliferation involved in sprouting angiogenesis	7	0.862069	32.9045	0.0302522	1	1	1	BMPER;
																					positive regulation of prostaglandin secretion	7	0.862069	32.9045	0.0302522	1	1	1	PLA2G10;
																					muscle organ morphogenesis	7	0.862069	32.9045	0.0302522	1	1	1	SERP1;
																					nuclear envelope reassembly	7	0.862069	32.9045	0.0302522	1	1	1	CHMP2A;
																					xenobiotic transport	7	0.862069	32.9045	0.0302522	1	1	1	NR1I2;
																					cellular triglyceride homeostasis	7	0.862069	32.9045	0.0302522	1	1	1	SLC25A27;
																					tissue remodeling	7	0.862069	32.9045	0.0302522	1	1	1	PLG;
																					positive regulation of monocyte differentiation	7	0.862069	32.9045	0.0302522	1	1	1	CTNNBIP1;
																					GO:1902259	7	0.862069	32.9045	0.0302522	1	1	1	KCNAB1;
																					GO:1902260	7	0.862069	32.9045	0.0302522	1	1	1	KCNAB1;
																					regulation of cellular respiration	7	0.862069	32.9045	0.0302522	1	1	1	SLC25A23;
																					termination of RNA polymerase II transcription	63	1.72414	7.28516	0.0312061	1	1	1	SNRPG; MED18;
																					apoptotic signaling pathway	65	1.72414	7.06103	0.0330489	1	1	1	TNFRSF14; NDUFA13;
																					exonucleolytic trimming to generate mature 3'-end of 5.8S rRNA from tricistronic rRNA transcript (SSU-rRNA, 5.8S rRNA, LSU-rRNA)	8	0.862069	28.7966	0.0344992	1	1	1	EXOSC2;
																					retina morphogenesis in camera-type eye	8	0.862069	28.7966	0.0344992	1	1	1	DLL1;
																					protein targeting to vacuole	8	0.862069	28.7966	0.0344992	1	1	1	VTI1A;
																					chaperone-mediated protein transport	8	0.862069	28.7966	0.0344992	1	1	1	TIMM13;
																					endothelial cell chemotaxis	8	0.862069	28.7966	0.0344992	1	1	1	NOV;
																					muscle cell development	8	0.862069	28.7966	0.0344992	1	1	1	MEGF10;
																					smooth muscle cell migration	8	0.862069	28.7966	0.0344992	1	1	1	NOV;
																					regulation of chondrocyte differentiation	8	0.862069	28.7966	0.0344992	1	1	1	CTGF;
																					regulation of glucose import	8	0.862069	28.7966	0.0344992	1	1	1	SLC25A27;
																					tetrahydrofolate metabolic process	8	0.862069	28.7966	0.0344992	1	1	1	MTHFS;
																					positive regulation of cardiac muscle contraction	8	0.862069	28.7966	0.0344992	1	1	1	CTGF;
																					positive regulation of growth hormone secretion	8	0.862069	28.7966	0.0344992	1	1	1	SERP1;
																					U4 snRNA 3'-end processing	8	0.862069	28.7966	0.0344992	1	1	1	EXOSC2;
																					endosomal transport	67	1.72414	6.85029	0.0349334	1	1	1	VPS36; CHMP2A;
																					organ growth	9	0.862069	25.6005	0.0387278	1	1	1	DLL1;
																					chondrocyte proliferation	9	0.862069	25.6005	0.0387278	1	1	1	CTGF;
																					synaptic vesicle priming	9	0.862069	25.6005	0.0387278	1	1	1	SNAP47;
																					positive regulation of ceramide biosynthetic process	9	0.862069	25.6005	0.0387278	1	1	1	CYR61;
																					regulation of protein localization at cell surface	9	0.862069	25.6005	0.0387278	1	1	1	KCNAB2;
																					endothelial cell activation	9	0.862069	25.6005	0.0387278	1	1	1	BMPER;
																					regulation of membrane depolarization	9	0.862069	25.6005	0.0387278	1	1	1	FHL1;
																					response to dietary excess	9	0.862069	25.6005	0.0387278	1	1	1	SLC25A25;
																					regulation of macrophage activation	9	0.862069	25.6005	0.0387278	1	1	1	PLA2G10;
																					diaphragm development	9	0.862069	25.6005	0.0387278	1	1	1	KCNAB1;
																					negative regulation of mitochondrial membrane potential	9	0.862069	25.6005	0.0387278	1	1	1	SLC25A27;
																					diacylglycerol metabolic process	9	0.862069	25.6005	0.0387278	1	1	1	GPAT4;
																					plasminogen activation	9	0.862069	25.6005	0.0387278	1	1	1	APOH;
																					type B pancreatic cell proliferation	9	0.862069	25.6005	0.0387278	1	1	1	NOV;
																					nuclear-transcribed mRNA catabolic process, exonucleolytic, 3'-5'	9	0.862069	25.6005	0.0387278	1	1	1	EXOSC2;
																					positive regulation of mitochondrial translation	9	0.862069	25.6005	0.0387278	1	1	1	UQCC1;
																					GO:0036444	9	0.862069	25.6005	0.0387278	1	1	1	SLC25A23;
																					extracellular matrix disassembly	74	1.72414	6.20237	0.0418451	1	1	1	PLG; FBN1;
																					ovulation	10	0.862069	23.043	0.042938	1	1	1	LHB;
																					cotranslational protein targeting to membrane	10	0.862069	23.043	0.042938	1	1	1	ARL6IP1;
																					negative regulation of epithelial cell differentiation	10	0.862069	23.043	0.042938	1	1	1	DLL1;
																					positive regulation of T cell migration	10	0.862069	23.043	0.042938	1	1	1	TNFRSF14;
																					positive regulation of lipid storage	10	0.862069	23.043	0.042938	1	1	1	PLA2G10;
																					vesicle fusion with Golgi apparatus	10	0.862069	23.043	0.042938	1	1	1	VTI1A;
																					embryonic eye morphogenesis	10	0.862069	23.043	0.042938	1	1	1	FBN1;
																					GO:1902188	10	0.862069	23.043	0.042938	1	1	1	CHMP2A;
																					GO:1904903	10	0.862069	23.043	0.042938	1	1	1	CHMP2A;
																					transmembrane receptor protein serine/threonine kinase signaling pathway	10	0.862069	23.043	0.042938	1	1	1	LTBP1;
																					negative regulation of multicellular organism growth	10	0.862069	23.043	0.042938	1	1	1	PLAC8;
																					fibroblast migration	10	0.862069	23.043	0.042938	1	1	1	NOV;
																					tetrahydrofolate interconversion	10	0.862069	23.043	0.042938	1	1	1	MTHFS;
																					cell activation	10	0.862069	23.043	0.042938	1	1	1	LYPD2;
																					positive regulation of NFAT protein import into nucleus	10	0.862069	23.043	0.042938	1	1	1	TMEM110;
																					positive regulation of lipoprotein lipase activity	10	0.862069	23.043	0.042938	1	1	1	APOH;
																					positive regulation of potassium ion transport	10	0.862069	23.043	0.042938	1	1	1	FHL1;
																					protein K11-linked deubiquitination	10	0.862069	23.043	0.042938	1	1	1	OTUD6A;
																					protein glycosylation	78	1.72414	5.88434	0.0460055	1	1	1	SERP2; SERP1;
																					signal transduction	1073	7.75862	1.91767	0.0461395	1	1	1	CGA; GRN; FSHB; LITAF; LHB; WISP1; CDC42SE1; GEM; NR1I2;
																					positive regulation of cell migration	183	2.58621	3.75616	0.0466228	1	1	1	CGA; FSHB; CYR61;
																					type B pancreatic cell development	11	0.862069	20.9501	0.0471299	1	1	1	DLL1;
																					atrioventricular valve morphogenesis	11	0.862069	20.9501	0.0471299	1	1	1	CYR61;
																					positive regulation of osteoblast proliferation	11	0.862069	20.9501	0.0471299	1	1	1	CYR61;
																					neuron death	11	0.862069	20.9501	0.0471299	1	1	1	SLC25A27;
																					Golgi ribbon formation	11	0.862069	20.9501	0.0471299	1	1	1	VTI1A;
																					endothelial cell differentiation	11	0.862069	20.9501	0.0471299	1	1	1	BMPER;
																					regulation of osteoclast differentiation	11	0.862069	20.9501	0.0471299	1	1	1	FSHB;
																					negative regulation of serine-type endopeptidase activity	11	0.862069	20.9501	0.0471299	1	1	1	SPINK14;
																					negative regulation of blood coagulation	11	0.862069	20.9501	0.0471299	1	1	1	APOH;
																					cell differentiation	448	4.31034	2.55389	0.0473554	1	1	1	FHL1; NOTCH2NL; DLK1; CTGF; DLL1;
																					epidermis development	80	1.72414	5.73725	0.0481406	1	1	1	XP32; CTGF;
																					exogenous drug catabolic process	12	0.862069	19.2057	0.0513037	1	1	1	NR1I2;
																					metaphase plate congression	12	0.862069	19.2057	0.0513037	1	1	1	GEM;
																					lipid biosynthetic process	12	0.862069	19.2057	0.0513037	1	1	1	GPAT4;
																					synaptic vesicle fusion to presynaptic membrane	12	0.862069	19.2057	0.0513037	1	1	1	SNAP47;
																					negative regulation of interleukin-10 production	12	0.862069	19.2057	0.0513037	1	1	1	DLL1;
																					wound healing, spreading of cells	12	0.862069	19.2057	0.0513037	1	1	1	CYR61;
																					exit from mitosis	12	0.862069	19.2057	0.0513037	1	1	1	CHMP2A;
																					protein polymerization	12	0.862069	19.2057	0.0513037	1	1	1	CHMP2A;
																					positive regulation of organ growth	12	0.862069	19.2057	0.0513037	1	1	1	SERP1;
																					cristae formation	12	0.862069	19.2057	0.0513037	1	1	1	UQCC3;
																					low-density lipoprotein particle remodeling	12	0.862069	19.2057	0.0513037	1	1	1	PLA2G2E;
																					histone mRNA metabolic process	12	0.862069	19.2057	0.0513037	1	1	1	SNRPG;
																					mitochondrial calcium ion transport	12	0.862069	19.2057	0.0513037	1	1	1	SLC25A23;
																					female pregnancy	84	1.72414	5.46408	0.0525166	1	1	1	FSHB; RLN2;
																					vacuolar transport	13	0.862069	17.7295	0.0554593	1	1	1	CHMP2A;
																					neuron fate specification	13	0.862069	17.7295	0.0554593	1	1	1	DLL1;
																					left/right axis specification	13	0.862069	17.7295	0.0554593	1	1	1	DLL1;
																					regulation of energy homeostasis	13	0.862069	17.7295	0.0554593	1	1	1	DLL1;
																					atrial septum morphogenesis	13	0.862069	17.7295	0.0554593	1	1	1	CYR61;
																					positive regulation of bone resorption	13	0.862069	17.7295	0.0554593	1	1	1	FSHB;
																					CDP-diacylglycerol biosynthetic process	13	0.862069	17.7295	0.0554593	1	1	1	GPAT4;
																					plasma membrane organization	13	0.862069	17.7295	0.0554593	1	1	1	SERP1;
																					positive regulation of peptidase activity	13	0.862069	17.7295	0.0554593	1	1	1	NDUFA13;
																					glutamate metabolic process	13	0.862069	17.7295	0.0554593	1	1	1	MTHFS;
																					copper ion transport	14	0.862069	16.464	0.0595968	1	1	1	CUTC;
																					negative regulation of cell-substrate adhesion	14	0.862069	16.464	0.0595968	1	1	1	PLG;
																					GO:1901673	14	0.862069	16.464	0.0595968	1	1	1	CHMP2A;
																					insulin-like growth factor receptor signaling pathway	14	0.862069	16.464	0.0595968	1	1	1	CRIM1;
																					positive regulation of blood coagulation	14	0.862069	16.464	0.0595968	1	1	1	APOH;
																					neuromuscular process	14	0.862069	16.464	0.0595968	1	1	1	KCNAB2;
																					regulation of cytokine production	14	0.862069	16.464	0.0595968	1	1	1	LITAF;
																					anatomical structure morphogenesis	93	1.72414	4.93536	0.0628509	1	1	1	TSHB; CYR61;
																					mitochondrial electron transport, ubiquinol to cytochrome c	15	0.862069	15.3671	0.0637164	1	1	1	UQCC3;
																					GO:1903543	15	0.862069	15.3671	0.0637164	1	1	1	CHMP2A;
																					response to fatty acid	15	0.862069	15.3671	0.0637164	1	1	1	CTGF;
																					positive regulation of cellular protein metabolic process	15	0.862069	15.3671	0.0637164	1	1	1	PLA2G10;
																					positive regulation of CREB transcription factor activity	15	0.862069	15.3671	0.0637164	1	1	1	SYT14P1;
																					myoblast differentiation	15	0.862069	15.3671	0.0637164	1	1	1	KCNAB1;
																					protein folding in endoplasmic reticulum	15	0.862069	15.3671	0.0637164	1	1	1	EMC4;
																					cellular response to interferon-beta	16	0.862069	14.4073	0.0678181	1	1	1	NDUFA13;
																					multicellular organismal aging	16	0.862069	14.4073	0.0678181	1	1	1	SERP1;
																					Notch receptor processing	16	0.862069	14.4073	0.0678181	1	1	1	DLL1;
																					positive regulation of cartilage development	16	0.862069	14.4073	0.0678181	1	1	1	CYR61;
																					positive regulation of macrophage derived foam cell differentiation	16	0.862069	14.4073	0.0678181	1	1	1	PLA2G10;
																					female gamete generation	16	0.862069	14.4073	0.0678181	1	1	1	FSHB;
																					lysosome localization	16	0.862069	14.4073	0.0678181	1	1	1	ARL8B;
																					chromosome organization	17	0.862069	13.5603	0.071902	1	1	1	GEM;
																					positive regulation of endocytosis	17	0.862069	13.5603	0.071902	1	1	1	DLL1;
																					negative regulation of myeloid cell differentiation	17	0.862069	13.5603	0.071902	1	1	1	DLL1;
																					cell fate determination	17	0.862069	13.5603	0.071902	1	1	1	DLL1;
																					nuclear import	17	0.862069	13.5603	0.071902	1	1	1	SNRPG;
																					cytokinetic cell separation	17	0.862069	13.5603	0.071902	1	1	1	CHMP2A;
																					folic acid metabolic process	17	0.862069	13.5603	0.071902	1	1	1	MTHFS;
																					response to vitamin A	17	0.862069	13.5603	0.071902	1	1	1	TSHB;
																					platelet degranulation	101	1.72414	4.54448	0.0725612	1	1	1	PLG; APOH;
																					astrocyte development	18	0.862069	12.8074	0.0759682	1	1	1	DLL1;
																					regulation of neurogenesis	18	0.862069	12.8074	0.0759682	1	1	1	DLL1;
																					negative regulation of endothelial cell migration	18	0.862069	12.8074	0.0759682	1	1	1	APOH;
																					regulation of centrosome duplication	18	0.862069	12.8074	0.0759682	1	1	1	CHMP2A;
																					aorta development	18	0.862069	12.8074	0.0759682	1	1	1	LTBP1;
																					GO:1903861	18	0.862069	12.8074	0.0759682	1	1	1	SYT14P1;
																					tissue homeostasis	18	0.862069	12.8074	0.0759682	1	1	1	CTGF;
																					calcium-mediated signaling using intracellular calcium source	18	0.862069	12.8074	0.0759682	1	1	1	TMEM110;
																					blood coagulation, intrinsic pathway	18	0.862069	12.8074	0.0759682	1	1	1	APOH;
																					response to food	19	0.862069	12.1337	0.0800166	1	1	1	SLC25A25;
																					labyrinthine layer blood vessel development	19	0.862069	12.1337	0.0800166	1	1	1	CYR61;
																					leukotriene biosynthetic process	20	0.862069	11.5273	0.0840475	1	1	1	PLA2G5;
																					clathrin-mediated endocytosis	20	0.862069	11.5273	0.0840475	1	1	1	DLL1;
																					negative regulation of myoblast differentiation	20	0.862069	11.5273	0.0840475	1	1	1	DLL1;
																					neuronal stem cell maintenance	20	0.862069	11.5273	0.0840475	1	1	1	DLL1;
																					negative regulation of intrinsic apoptotic signaling pathway	20	0.862069	11.5273	0.0840475	1	1	1	NDUFA13;
																					RNA catabolic process	20	0.862069	11.5273	0.0840475	1	1	1	ISG20;
																					Notch signaling pathway	112	1.72414	4.09818	0.0866345	1	1	1	NOTCH2NL; DLL1;
																					GO:0039702	21	0.862069	10.9786	0.0880609	1	1	1	CHMP2A;
																					cartilage condensation	21	0.862069	10.9786	0.0880609	1	1	1	CTGF;
																					positive regulation of macroautophagy	21	0.862069	10.9786	0.0880609	1	1	1	SCOC;
																					negative regulation of osteoclast differentiation	21	0.862069	10.9786	0.0880609	1	1	1	FBN1;
																					fibrinolysis	21	0.862069	10.9786	0.0880609	1	1	1	PLG;
																					retina layer formation	22	0.862069	10.4798	0.0920569	1	1	1	MEGF11;
																					cellular respiration	22	0.862069	10.4798	0.0920569	1	1	1	SLC25A25;
																					positive regulation of collagen biosynthetic process	22	0.862069	10.4798	0.0920569	1	1	1	CTGF;
																					chemotaxis	117	1.72414	3.92306	0.0932818	1	1	1	CYR61; PLGRKT;
																					arachidonic acid metabolic process	23	0.862069	10.0244	0.0960355	1	1	1	PLA2G10;
																					phospholipid transport	23	0.862069	10.0244	0.0960355	1	1	1	PRELID2;
																					acyl-CoA metabolic process	23	0.862069	10.0244	0.0960355	1	1	1	GPAT4;
																					proximal/distal pattern formation	24	0.862069	9.60686	0.0999968	1	1	1	DLL1;
																					negative regulation of G1/S transition of mitotic cell cycle	24	0.862069	9.60686	0.0999968	1	1	1	FHL1;
																					coronary vasculature development	24	0.862069	9.60686	0.0999968	1	1	1	LTBP1;
																					DNA biosynthetic process	25	0.862069	9.22274	0.103941	1	1	1	CTGF;
																					nucleus organization	25	0.862069	9.22274	0.103941	1	1	1	CHMP2A;
																					regulation of ERK1 and ERK2 cascade	25	0.862069	9.22274	0.103941	1	1	1	CYR61;
																					spliceosomal complex assembly	25	0.862069	9.22274	0.103941	1	1	1	SNRPG;
																					phosphatidylcholine biosynthetic process	25	0.862069	9.22274	0.103941	1	1	1	GPAT4;
																					adipose tissue development	26	0.862069	8.86816	0.107868	1	1	1	SLC25A25;
																					intra-Golgi vesicle-mediated transport	26	0.862069	8.86816	0.107868	1	1	1	VTI1A;
																					triglyceride biosynthetic process	26	0.862069	8.86816	0.107868	1	1	1	GPAT4;
																					metanephros development	27	0.862069	8.53983	0.111778	1	1	1	FBN1;
																					regulation of multicellular organism growth	27	0.862069	8.53983	0.111778	1	1	1	GPAT4;
																					viral infectious cycle	28	0.862069	8.23494	0.115671	1	1	1	CHMP2A;
																					GO:0090503	28	0.862069	8.23494	0.115671	1	1	1	ISG20;
																					spliceosomal snRNP assembly	28	0.862069	8.23494	0.115671	1	1	1	SNRPG;
																					negative regulation of endothelial cell proliferation	28	0.862069	8.23494	0.115671	1	1	1	APOH;
																					regulation of cell motility	28	0.862069	8.23494	0.115671	1	1	1	NRG4;
																					negative regulation of DNA binding	28	0.862069	8.23494	0.115671	1	1	1	CTNNBIP1;
																					positive regulation of release of cytochrome c from mitochondria	29	0.862069	7.95108	0.119547	1	1	1	FAM162A;
																					exonucleolytic nuclear-transcribed mRNA catabolic process involved in deadenylation-dependent decay	29	0.862069	7.95108	0.119547	1	1	1	EXOSC2;
																					negative regulation of smooth muscle cell proliferation	29	0.862069	7.95108	0.119547	1	1	1	CTNNBIP1;
																					ATP biosynthetic process	29	0.862069	7.95108	0.119547	1	1	1	UQCC3;
																					skeletal system development	137	1.72414	3.3504	0.121209	1	1	1	FBN1; SERP1;
																					negative regulation of insulin secretion	30	0.862069	7.68613	0.123406	1	1	1	NOV;
																					spinal cord development	30	0.862069	7.68613	0.123406	1	1	1	DLL1;
																					response to amino acid stimulus	30	0.862069	7.68613	0.123406	1	1	1	CTGF;
																					antibacterial humoral response	30	0.862069	7.68613	0.123406	1	1	1	SLPI;
																					brown fat cell differentiation	30	0.862069	7.68613	0.123406	1	1	1	PLAC8;
																					ATP metabolic process	31	0.862069	7.43827	0.127248	1	1	1	SLC25A25;
																					DNA-dependent DNA replication initiation	32	0.862069	7.2059	0.131074	1	1	1	MCM5;
																					positive regulation of BMP signaling pathway	32	0.862069	7.2059	0.131074	1	1	1	CYR61;
																					negative regulation of apoptotic process	445	3.44828	2.05791	0.131694	1	1	1	PLAC8; CYR61; SLC25A27; ARL6IP1;
																					negative regulation of T cell proliferation	33	0.862069	6.9876	0.134883	1	1	1	PLA2G2F;
																					cell adhesion	451	3.44828	2.03053	0.136342	1	1	1	SPACA4; CTGF; CYR61; WISP1;
																					regulation of calcium ion-dependent exocytosis	34	0.862069	6.78214	0.138675	1	1	1	SYT14P1;
																					protein targeting to mitochondrion	34	0.862069	6.78214	0.138675	1	1	1	TIMM13;
																					triglyceride metabolic process	34	0.862069	6.78214	0.138675	1	1	1	APOH;
																					transcription initiation from RNA polymerase II promoter	150	1.72414	3.06005	0.140324	1	1	1	CTGF; NR1I2;
																					protein tetramerization	35	0.862069	6.58842	0.142452	1	1	1	CUTC;
																					positive regulation of cell differentiation	35	0.862069	6.58842	0.142452	1	1	1	CTGF;
																					response to cold	35	0.862069	6.58842	0.142452	1	1	1	PLAC8;
																					positive regulation of cAMP biosynthetic process	35	0.862069	6.58842	0.142452	1	1	1	RLN2;
																					learning or memory	36	0.862069	6.40546	0.146211	1	1	1	KCNAB1;
																					positive regulation of cell-substrate adhesion	36	0.862069	6.40546	0.146211	1	1	1	CYR61;
																					neuron apoptotic process	36	0.862069	6.40546	0.146211	1	1	1	FAM162A;
																					synaptic transmission, cholinergic	37	0.862069	6.23239	0.149954	1	1	1	LYNX1;
																					mitotic metaphase plate congression	37	0.862069	6.23239	0.149954	1	1	1	CHMP2A;
																					long-term synaptic potentiation	37	0.862069	6.23239	0.149954	1	1	1	SNAP47;
																					establishment of protein localization	37	0.862069	6.23239	0.149954	1	1	1	CHMP2A;
																					RNA splicing	158	1.72414	2.90512	0.152391	1	1	1	SNRPG; RBM39;
																					chondrocyte differentiation	38	0.862069	6.06842	0.153681	1	1	1	NOV;
																					regulation of cell adhesion	38	0.862069	6.06842	0.153681	1	1	1	DLL1;
																					ERBB2 signaling pathway	38	0.862069	6.06842	0.153681	1	1	1	NRG4;
																					response to activity	38	0.862069	6.06842	0.153681	1	1	1	SLC25A25;
																					ureteric bud development	38	0.862069	6.06842	0.153681	1	1	1	BMPER;
																					aging	159	1.72414	2.88685	0.153914	1	1	1	CTGF; LITAF;
																					response to lipopolysaccharide	161	1.72414	2.85099	0.156968	1	1	1	SLPI; TNFRSF14;
																					intracellular receptor mediated signaling pathway	39	0.862069	5.91286	0.157392	1	1	1	NR1I2;
																					calcium ion-dependent exocytosis of neurotransmitter	39	0.862069	5.91286	0.157392	1	1	1	SYT14P1;
																					somitogenesis	40	0.862069	5.76508	0.161087	1	1	1	DLL1;
																					steroid metabolic process	40	0.862069	5.76508	0.161087	1	1	1	NR1I2;
																					response to peptide hormone stimulus	40	0.862069	5.76508	0.161087	1	1	1	CTGF;
																					regulation of vesicle fusion	41	0.862069	5.6245	0.164765	1	1	1	TBC1D26;
																					extrinsic apoptotic signaling pathway	41	0.862069	5.6245	0.164765	1	1	1	NDUFA13;
																					positive regulation of insulin secretion	41	0.862069	5.6245	0.164765	1	1	1	SERP1;
																					negative regulation of GTPase activity	41	0.862069	5.6245	0.164765	1	1	1	CDC42SE1;
																					cell migration	168	1.72414	2.7322	0.167747	1	1	1	CTGF; TMEM18;
																					positive regulation of stress fiber assembly	42	0.862069	5.49061	0.168428	1	1	1	CTGF;
																					branching involved in ureteric bud morphogenesis	42	0.862069	5.49061	0.168428	1	1	1	CTNNBIP1;
																					lactation	42	0.862069	5.49061	0.168428	1	1	1	GPAT4;
																					heart development	172	1.72414	2.66867	0.173963	1	1	1	FBN1; KCNAB1;
																					protein homooligomerization	172	1.72414	2.66867	0.173963	1	1	1	CHMP2A; KCNG3;
																					negative regulation of Wnt receptor signaling pathway	44	0.862069	5.2411	0.175706	1	1	1	CTNNBIP1;
																					skeletal muscle tissue development	44	0.862069	5.2411	0.175706	1	1	1	KCNAB1;
																					phagocytosis	45	0.862069	5.12465	0.179321	1	1	1	CDC42SE1;
																					Wnt receptor signaling pathway	176	1.72414	2.60802	0.180216	1	1	1	WISP1; CTNNBIP1;
																					DNA duplex unwinding	46	0.862069	5.01327	0.18292	1	1	1	MCM5;
																					response to cAMP	47	0.862069	4.90663	0.186504	1	1	1	PLA2G5;
																					negative regulation of cell differentiation	48	0.862069	4.80443	0.190072	1	1	1	DLL1;
																					defense response to Gram-negative bacterium	48	0.862069	4.80443	0.190072	1	1	1	TNFRSF14;
																					proton transport	48	0.862069	4.80443	0.190072	1	1	1	SLC25A27;
																					response to cytokine stimulus	48	0.862069	4.80443	0.190072	1	1	1	PLA2G5;
																					mitochondrial electron transport, NADH to ubiquinone	49	0.862069	4.7064	0.193624	1	1	1	NDUFA13;
																					cellular response to transforming growth factor beta stimulus	49	0.862069	4.7064	0.193624	1	1	1	FBN1;
																					peptide cross-linking	49	0.862069	4.7064	0.193624	1	1	1	XP32;
																					cellular response to calcium ion	50	0.862069	4.61229	0.197162	1	1	1	SLC25A23;
																					regulation of growth	51	0.862069	4.52187	0.200683	1	1	1	DLL1;
																					positive regulation of protein kinase activity	51	0.862069	4.52187	0.200683	1	1	1	CYR61;
																					cell chemotaxis	52	0.862069	4.43493	0.20419	1	1	1	NOV;
																					positive regulation of translation	52	0.862069	4.43493	0.20419	1	1	1	SERP1;
																					extracellular matrix organization	192	1.72414	2.3907	0.20554	1	1	1	CYR61; FBN1;
																					generation of precursor metabolites and energy	53	0.862069	4.35127	0.207681	1	1	1	SLC25A27;
																					response to calcium ion	53	0.862069	4.35127	0.207681	1	1	1	TSHB;
																					determination of left/right symmetry	54	0.862069	4.2707	0.211157	1	1	1	DLL1;
																					steroid hormone mediated signaling pathway	54	0.862069	4.2707	0.211157	1	1	1	NR1I2;
																					response to stress	55	0.862069	4.19307	0.214618	1	1	1	SERP1;
																					protein transport	365	2.58621	1.88328	0.215185	1	1	1	SERP2; SERP1; CHMP2A;
																					positive regulation of protein catabolic process	56	0.862069	4.11821	0.218064	1	1	1	NDUFA13;
																					GO:0036498	56	0.862069	4.11821	0.218064	1	1	1	SERP1;
																					inflammatory response	370	2.58621	1.85783	0.220892	1	1	1	PLA2G2E; TNFRSF14; PLGRKT;
																					digestion	57	0.862069	4.04597	0.221494	1	1	1	TFF3;
																					negative regulation of neuron differentiation	57	0.862069	4.04597	0.221494	1	1	1	DLL1;
																					vesicle fusion	57	0.862069	4.04597	0.221494	1	1	1	SYT14P1;
																					retina development in camera-type eye	57	0.862069	4.04597	0.221494	1	1	1	DLL1;
																					ER-associated protein catabolic process	58	0.862069	3.97622	0.22491	1	1	1	RNF175;
																					heart looping	58	0.862069	3.97622	0.22491	1	1	1	DLL1;
																					negative regulation of angiogenesis	58	0.862069	3.97622	0.22491	1	1	1	APOH;
																					rRNA processing	205	1.72414	2.2391	0.226388	1	1	1	EXOSC2; ISG20;
																					hemopoietic progenitor cell differentiation	59	0.862069	3.90884	0.228311	1	1	1	KCNAB2;
																					defense response	59	0.862069	3.90884	0.228311	1	1	1	TFF3;
																					immune response	381	2.58621	1.80419	0.233554	1	1	1	SLPI; TNFRSF14; GEM;
																					intracellular signal transduction	381	2.58621	1.80419	0.233554	1	1	1	CTGF; NRG4; PSKH2;
																					protein heterooligomerization	61	0.862069	3.7807	0.235069	1	1	1	CHMP2A;
																					response to wounding	61	0.862069	3.7807	0.235069	1	1	1	CTGF;
																					cholesterol homeostasis	61	0.862069	3.7807	0.235069	1	1	1	PLA2G10;
																					mitochondrial respiratory chain complex I assembly	62	0.862069	3.71973	0.238426	1	1	1	NDUFA13;
																					regulation of blood pressure	63	0.862069	3.6607	0.241768	1	1	1	DLL1;
																					positive regulation of JNK cascade	63	0.862069	3.6607	0.241768	1	1	1	CTGF;
																					response to estrogen stimulus	63	0.862069	3.6607	0.241768	1	1	1	TSHB;
																					glucose metabolic process	63	0.862069	3.6607	0.241768	1	1	1	SERP1;
																					peptidyl-threonine phosphorylation	63	0.862069	3.6607	0.241768	1	1	1	PSKH2;
																					type I interferon-mediated signaling pathway	63	0.862069	3.6607	0.241768	1	1	1	ISG20;
																					angiogenesis	215	1.72414	2.13496	0.242531	1	1	1	CTGF; NOV;
																					chromosome segregation	64	0.862069	3.60351	0.245096	1	1	1	ARL8B;
																					positive regulation of transcription from RNA polymerase II promoter	962	5.17241	1.42675	0.246087	1	1	1	CGA; PLAC8; FSHB; CYR61; DLL1; NR1I2;
																					regulation of catalytic activity	65	0.862069	3.54808	0.248409	1	1	1	RLN2;
																					negative regulation of cysteine-type endopeptidase activity involved in apoptotic process	65	0.862069	3.54808	0.248409	1	1	1	ARL6IP1;
																					small GTPase mediated signal transduction	219	1.72414	2.09597	0.249005	1	1	1	ARL8B; GEM;
																					defense response to Gram-positive bacterium	66	0.862069	3.49433	0.251708	1	1	1	TNFRSF14;
																					response to glucose stimulus	66	0.862069	3.49433	0.251708	1	1	1	CTGF;
																					RNA processing	67	0.862069	3.44218	0.254993	1	1	1	RBM39;
																					oxidation-reduction process	587	3.44828	1.5601	0.25623	1	1	1	KCNAB2; KCNAB1; DHRS4L1; CRYL1;
																					cellular response to retinoic acid	68	0.862069	3.39157	0.258263	1	1	1	NDUFA13;
																					innate immune response	403	2.58621	1.7057	0.259249	1	1	1	SLPI; DEFB121; DEFB124;
																					post-embryonic development	71	0.862069	3.24829	0.267988	1	1	1	SERP1;
																					retrograde transport, endosome to Golgi	71	0.862069	3.24829	0.267988	1	1	1	VTI1A;
																					negative regulation of inflammatory response	73	0.862069	3.1593	0.274401	1	1	1	NOV;
																					xenobiotic metabolic process	75	0.862069	3.07507	0.280759	1	1	1	NR1I2;
																					positive regulation of neuron differentiation	75	0.862069	3.07507	0.280759	1	1	1	VWC2L;
																					ossification	75	0.862069	3.07507	0.280759	1	1	1	CTGF;
																					wound healing	75	0.862069	3.07507	0.280759	1	1	1	TFF3;
																					keratinocyte differentiation	76	0.862069	3.03461	0.283917	1	1	1	XP32;
																					GO:0090630	77	0.862069	2.9952	0.287061	1	1	1	TBC1D26;
																					lung development	77	0.862069	2.9952	0.287061	1	1	1	CTGF;
																					anterior/posterior pattern specification	77	0.862069	2.9952	0.287061	1	1	1	CTNNBIP1;
																					potassium ion transport	78	0.862069	2.95681	0.290192	1	1	1	KCNAB1;
																					multicellular organism growth	78	0.862069	2.95681	0.290192	1	1	1	SLC25A25;
																					activation of cysteine-type endopeptidase activity involved in apoptotic process	78	0.862069	2.95681	0.290192	1	1	1	FAM162A;
																					regulation of phosphatidylinositol 3-kinase cascade	78	0.862069	2.95681	0.290192	1	1	1	NRG4;
																					T cell costimulation	78	0.862069	2.95681	0.290192	1	1	1	TNFRSF14;
																					viral entry into host cell	79	0.862069	2.91939	0.293309	1	1	1	TNFRSF14;
																					positive regulation of gene expression	250	1.72414	1.83608	0.299219	1	1	1	CTGF; RLN2;
																					positive regulation of cell growth	81	0.862069	2.84731	0.299502	1	1	1	EXOSC2;
																					integrin-mediated signaling pathway	82	0.862069	2.81259	0.302579	1	1	1	CTGF;
																					positive regulation of MAPK cascade	82	0.862069	2.81259	0.302579	1	1	1	TNFRSF14;
																					fibroblast growth factor receptor signaling pathway	82	0.862069	2.81259	0.302579	1	1	1	CTGF;
																					biological_process	636	3.44828	1.4399	0.30393	1	1	1	PLA2G2F; MSMP; CYYR1; TMEM110;
																					positive regulation of peptidyl-tyrosine phosphorylation	84	0.862069	2.74563	0.308691	1	1	1	TNFRSF14;
																					mitochondrial translational elongation	85	0.862069	2.71334	0.311728	1	1	1	MRPS14;
																					muscle organ development	86	0.862069	2.68179	0.314751	1	1	1	FHL1;
																					mitochondrial translational termination	86	0.862069	2.68179	0.314751	1	1	1	MRPS14;
																					cell surface receptor signaling pathway	267	1.72414	1.71918	0.326584	1	1	1	TNFRSF14; GEM;
																					cell-matrix adhesion	90	0.862069	2.56261	0.326713	1	1	1	CTGF;
																					transforming growth factor beta receptor signaling pathway	90	0.862069	2.56261	0.326713	1	1	1	FSHB;
																					response to estradiol stimulus	90	0.862069	2.56261	0.326713	1	1	1	CTGF;
																					organ morphogenesis	90	0.862069	2.56261	0.326713	1	1	1	FHL1;
																					multicellular organismal development	462	2.58621	1.48788	0.329544	1	1	1	NOTCH2NL; TNFRSF14; DPPA5;
																					male gonad development	92	0.862069	2.50691	0.332616	1	1	1	LHB;
																					regulation of gene expression	92	0.862069	2.50691	0.332616	1	1	1	NOV;
																					cellular protein modification process	93	0.862069	2.47996	0.335548	1	1	1	SERP1;
																					cellular protein metabolic process	93	0.862069	2.47996	0.335548	1	1	1	PLG;
																					phosphatidylinositol phosphorylation	95	0.862069	2.42775	0.341374	1	1	1	NRG4;
																					cellular response to hypoxia	98	0.862069	2.35344	0.350018	1	1	1	FAM162A;
																					G1/S transition of mitotic cell cycle	100	0.862069	2.30638	0.355719	1	1	1	MCM5;
																					regulation of mRNA stability	101	0.862069	2.28354	0.35855	1	1	1	EXOSC2;
																					osteoblast differentiation	101	0.862069	2.28354	0.35855	1	1	1	CYR61;
																					phosphatidylinositol-mediated signaling	105	0.862069	2.19656	0.369754	1	1	1	NRG4;
																					response to virus	108	0.862069	2.13555	0.378029	1	1	1	ISG20;
																					positive regulation of angiogenesis	109	0.862069	2.11596	0.380763	1	1	1	RLN2;
																					cellular response to lipopolysaccharide	111	0.862069	2.07784	0.386196	1	1	1	LITAF;
																					regulation of ion transmembrane transport	111	0.862069	2.07784	0.386196	1	1	1	KCNG3;
																					tumor necrosis factor-mediated signaling pathway	117	0.862069	1.97129	0.402213	1	1	1	TNFRSF14;
																					calcium ion transmembrane transport	118	0.862069	1.95459	0.404842	1	1	1	SLC25A25;
																					apoptotic process	530	2.58621	1.29698	0.410426	1	1	1	LITAF; EMC4; ARL6IP1;
																					positive regulation of protein phosphorylation	124	0.862069	1.86002	0.420377	1	1	1	CYR61;
																					sensory perception of sound	131	0.862069	1.76063	0.437993	1	1	1	TIMM13;
																					negative regulation of gene expression	131	0.862069	1.76063	0.437993	1	1	1	CTGF;
																					regulation of cell shape	137	0.862069	1.68353	0.45267	1	1	1	CDC42SE1;
																					protein ubiquitination	354	1.72414	1.29668	0.460353	1	1	1	MED18; RNF175;
																					cell proliferation	356	1.72414	1.2894	0.463257	1	1	1	CYR61; ISG20;
																					DNA replication	142	0.862069	1.62426	0.464609	1	1	1	MCM5;
																					peptidyl-serine phosphorylation	147	0.862069	1.56901	0.476291	1	1	1	PSKH2;
																					peptidyl-tyrosine phosphorylation	153	0.862069	1.50749	0.489975	1	1	1	NRG4;
																					negative regulation of cell proliferation	376	1.72414	1.22081	0.491791	1	1	1	PLG; DLL1;
																					axon guidance	156	0.862069	1.4785	0.496684	1	1	1	PLA2G10;
																					positive regulation of I-kappaB kinase/NF-kappaB cascade	157	0.862069	1.46908	0.498901	1	1	1	LITAF;
																					ER to Golgi vesicle-mediated transport	157	0.862069	1.46908	0.498901	1	1	1	VTI1A;
																					defense response to virus	163	0.862069	1.41501	0.511999	1	1	1	ISG20;
																					mRNA processing	164	0.862069	1.40638	0.514149	1	1	1	RBM39;
																					regulation of cell proliferation	168	0.862069	1.3729	0.522655	1	1	1	TNFRSF14;
																					blood coagulation	169	0.862069	1.36478	0.524758	1	1	1	PLG;
																					regulation of transcription from RNA polymerase II promoter	401	1.72414	1.1447	0.526104	1	1	1	LITAF; MED18;
																					translation	179	0.862069	1.28854	0.545293	1	1	1	MRPS14;
																					brain development	183	0.862069	1.26037	0.553258	1	1	1	KCNAB1;
																					receptor-mediated endocytosis	184	0.862069	1.25352	0.555228	1	1	1	MEGF10;
																					regulation of apoptotic process	189	0.862069	1.22036	0.564947	1	1	1	TNFRSF14;
																					cell cycle	196	0.862069	1.17678	0.578202	1	1	1	ARL8B;
																					intracellular protein transport	208	0.862069	1.10889	0.599999	1	1	1	TBC1D26;
																					nuclear mRNA splicing, via spliceosome	218	0.862069	1.05803	0.617308	1	1	1	SNRPG;
																					negative regulation of transcription, DNA-dependent	484	1.72414	0.948405	0.628524	1	1	1	NDUFA13; NR1I2;
																					proteolysis	502	1.72414	0.914399	0.648357	1	1	1	PLG; DDI1;
																					mitosis	238	0.862069	0.969122	0.649728	1	1	1	GEM;
																					MAPK cascade	262	0.862069	0.880351	0.685056	1	1	1	NRG4;
																					positive regulation of apoptotic process	289	0.862069	0.798106	0.720591	1	1	1	FAM162A;
																					G-protein coupled receptor signaling pathway	869	2.58621	0.791032	0.737349	1	1	1	TSHB; GPHB5; LHB;
																					nervous system development	311	0.862069	0.74165	0.746584	1	1	1	CRIM1;
																					cell division	333	0.862069	0.692654	0.770177	1	1	1	ARL8B;
																					positive regulation of transcription, DNA-dependent	500	0.862069	0.461312	0.890841	1	1	1	NR1I2;
																					transcription from RNA polymerase II promoter	513	0.862069	0.449622	0.897009	1	1	1	NFXL1;
																					positive regulation of GTPase activity	559	0.862069	0.412624	0.916184	1	1	1	NRG4;
																					negative regulation of transcription from RNA polymerase II promoter	707	0.862069	0.326248	0.95691	1	1	1	NFXL1;
																					transcription, DNA-dependent	1787	3.44828	0.512471	0.957785	1	1	1	LITAF; VPS36; TMEM18; RBM39;
																					regulation of transcription, DNA-dependent	1300	1.72414	0.353103	0.979789	1	1	1	VPS36; RBM39;

## Sheet: S8
N	Total miRNAs identified		Differentially expressed miRNAs	miRNA_ID	baseMean_MDAMB231_Scra	baseMean_MDAMB231_Sha	FC_MDAMB231_Sha_vs_Scra	log2FoldChange_MDAMB231_Sha_vs_Scra	pval	Condition
1	hsa-miR-3935			hsa-miR-516a-5p	0.560551	42.8226	76.3939	6.25539	2.85345e-19	Upregulated in SH
2	hsa-miR-671-5p			hsa-miR-522-3p	0.274641	19.0658	69.4208	6.1173	1.7177e-05	Upregulated in SH
3	hsa-miR-361-3p			hsa-miR-5100	0.322529	8.5117	26.3905	4.72195	0.000904621	Upregulated in SH
4	hsa-miR-484			hsa-miR-335-3p	48.5013	857.178	17.6733	4.1435	5.52784e-127	Upregulated in SH
5	hsa-miR-30b-3p			hsa-miR-3690	0.748925	13.0132	17.3759	4.11902	1.96398e-06	Upregulated in SH
6	hsa-miR-1301-3p			hsa-miR-335-5p	13.5127	217.432	16.0909	4.00818	1.67235e-56	Upregulated in SH
7	hsa-miR-629-5p			hsa-miR-34b-5p	3.75132	60.3539	16.0887	4.00798	9.42464e-16	Upregulated in SH
8	hsa-miR-2467-5p			hsa-miR-34c-5p	73.4163	1178.68	16.0548	4.00493	1.35251e-136	Upregulated in SH
9	hsa-miR-122-5p			hsa-miR-1283	1.73411	25.2485	14.5599	3.86393	5.26882e-10	Upregulated in SH
10	hsa-miR-6769b-3p			hsa-miR-342-3p	42.9557	488.527	11.3728	3.50752	2.20139e-33	Upregulated in SH
11	hsa-miR-582-3p			hsa-miR-135b-5p	13.8384	143.578	10.3754	3.37509	3.92608e-33	Upregulated in SH
12	hsa-miR-19a-5p			hsa-miR-6842-3p	3.50027	33.2186	9.49031	3.24645	1.63013e-10	Upregulated in SH
13	hsa-miR-6812-3p			hsa-miR-34b-3p	2.95099	25.6348	8.68684	3.11883	5.39699e-06	Upregulated in SH
14	hsa-miR-642a-5p			hsa-miR-5699-3p	0.721815	5.26992	7.30093	2.86808	0.039099	Upregulated in SH
15	hsa-miR-671-3p			hsa-miR-500b-5p	1.59363	11.5585	7.25297	2.85857	0.00135032	Upregulated in SH
16	hsa-miR-92b-5p			hsa-miR-1301-3p	9.22338	66.8587	7.24882	2.85775	4.35627e-15	Upregulated in SH
17	hsa-miR-107			hsa-miR-622	1.1961	8.24053	6.88951	2.7844	0.00558733	Upregulated in SH
18	hsa-miR-6855-3p			hsa-miR-342-5p	2.09502	14.2788	6.81561	2.76884	0.000211073	Upregulated in SH
19	hsa-miR-24-2-5p			hsa-miR-1286	1.65911	10.7663	6.48917	2.69803	0.00277865	Upregulated in SH
20	hsa-let-7b-5p			hsa-miR-95-3p	1.31898	8.41422	6.37932	2.6734	0.00562307	Upregulated in SH
21	hsa-miR-3909			hsa-miR-3163	1.34609	7.93126	5.89205	2.55877	0.00904358	Upregulated in SH
22	hsa-miR-939-5p			hsa-miR-2116-3p	4.48898	25.4364	5.66642	2.50244	0.0164992	Upregulated in SH
23	hsa-miR-629-3p			hsa-miR-4787-3p	3.06261	16.949	5.53417	2.46837	0.000133045	Upregulated in SH
24	hsa-miR-135b-5p			hsa-miR-143-3p	4.76186	24.1797	5.07778	2.3442	0.000385715	Upregulated in SH
25	hsa-miR-365a-3p=hsa-miR-365b-3p			hsa-miR-497-5p	24.6297	117.306	4.76276	2.2518	2.15918e-17	Upregulated in SH
26	hsa-miR-3679-5p			hsa-miR-6777-3p	2.39044	11.3467	4.74671	2.24693	0.00481658	Upregulated in SH
27	hsa-miR-19a-3p			hsa-miR-135b-3p	5.99458	27.6248	4.6083	2.20423	3.393e-06	Upregulated in SH
28	hsa-miR-6803-3p			hsa-miR-195-5p	15.8521	70.5233	4.44883	2.15343	9.23912e-12	Upregulated in SH
29	hsa-miR-3912-3p			hsa-miR-500a-5p	6.97343	30.9721	4.44144	2.15103	4.01147e-06	Upregulated in SH
30	hsa-miR-92b-3p			hsa-miR-5699-5p	4.24286	18.6598	4.39793	2.13683	0.00078886	Upregulated in SH
31	hsa-miR-27a-5p			hsa-miR-501-3p	45.1873	192.496	4.25995	2.09084	8.67229e-22	Upregulated in SH
32	hsa-miR-653-5p			hsa-miR-486-3p	8.38184	34.0929	4.06748	2.02413	9.89908e-07	Upregulated in SH
33	hsa-let-7b-3p			hsa-miR-1468-5p	15.3363	61.7173	4.02428	2.00873	3.62157e-10	Upregulated in SH
34	hsa-miR-939-3p			hsa-miR-3617-5p	1.9834	7.62238	3.84308	1.94226	0.0295616	Upregulated in SH
35	hsa-miR-6889-3p			hsa-miR-204-5p	19.3235	73.0252	3.77909	1.91804	8.71006e-10	Upregulated in SH
36	hsa-miR-664b-3p			hsa-miR-3158-3p	23.0907	84.1572	3.64464	1.86578	2.88389e-05	Upregulated in SH
37	hsa-miR-1237-3p			hsa-miR-6857-3p	2.86824	10.4339	3.63775	1.86305	0.0289358	Upregulated in SH
38	hsa-miR-135b-3p			hsa-miR-148a-3p	1957.93	7074.2	3.61311	1.85324	8.91547e-16	Upregulated in SH
39	hsa-miR-423-5p			hsa-miR-532-3p	23.6273	80.4688	3.40576	1.76798	9.23648e-10	Upregulated in SH
40	hsa-miR-374b-5p			hsa-miR-501-5p	11.6043	39.3775	3.39335	1.76271	2.63285e-05	Upregulated in SH
41	hsa-miR-3074-5p			hsa-miR-2355-5p	3.27528	10.9697	3.34923	1.74383	0.0293579	Upregulated in SH
42	hsa-miR-429			hsa-miR-502-3p	35.8122	118.94	3.32122	1.73171	1.03199e-11	Upregulated in SH
43	hsa-miR-27a-3p			hsa-miR-101-5p	15.3408	50.5505	3.29516	1.72035	3.53239e-06	Upregulated in SH
44	hsa-miR-421			hsa-miR-3194-5p	33.0598	106.877	3.23284	1.6928	2.127e-10	Upregulated in SH
45	hsa-miR-26b-5p			hsa-miR-362-5p	19.721	63.6777	3.22892	1.69105	7.84705e-08	Upregulated in SH
46	hsa-miR-4758-3p			hsa-miR-3194-3p	3.49252	11.0521	3.1645	1.66198	0.0344317	Upregulated in SH
47	hsa-miR-450b-5p			hsa-miR-4768-5p	4.29884	12.6211	2.93594	1.55382	0.0196565	Upregulated in SH
48	hsa-miR-423-3p			hsa-miR-576-3p	21.039	61.1515	2.90659	1.53933	2.47027e-06	Upregulated in SH
49	hsa-miR-374b-3p			hsa-miR-486-5p	2684.52	7736.35	2.88183	1.52699	4.02059e-31	Upregulated in SH
50	hsa-miR-3074-3p			hsa-miR-374b-5p	100.743	287.258	2.85138	1.51166	1.35015e-09	Upregulated in SH
51	hsa-miR-874-3p			hsa-miR-576-5p	65.0302	184.555	2.83799	1.50487	5.04871e-13	Upregulated in SH
52	hsa-miR-3065-5p			hsa-miR-625-5p	197.614	557.35	2.8204	1.4959	1.61608e-12	Upregulated in SH
53	hsa-miR-503-5p			hsa-miR-500a-3p	351.427	972.654	2.76773	1.4687	6.06361e-24	Upregulated in SH
54	hsa-miR-760			hsa-miR-200a-3p	165.091	453.258	2.7455	1.45707	1.60387e-18	Upregulated in SH
55	hsa-miR-26b-3p			hsa-miR-4662a-5p	5.84458	15.8629	2.71412	1.44049	0.0138655	Upregulated in SH
56	hsa-miR-138-5p			hsa-miR-1249-3p	11.7944	31.4165	2.66367	1.41342	0.00112326	Upregulated in SH
57	hsa-miR-548j-5p			hsa-miR-149-5p	178.329	474.413	2.66033	1.41161	3.74521e-18	Upregulated in SH
58	hsa-miR-548w			hsa-miR-200b-3p	1173.55	3110.72	2.6507	1.40637	8.53981e-26	Upregulated in SH
59	hsa-miR-598-3p			hsa-miR-193b-3p	363.994	952.903	2.61791	1.38841	2.21984e-22	Upregulated in SH
60	hsa-miR-548u			hsa-miR-561-5p	60.3852	157.204	2.60335	1.38037	3.27974e-10	Upregulated in SH
61	hsa-miR-548s			hsa-miR-598-3p	92.7098	241.127	2.60088	1.379	1.47787e-08	Upregulated in SH
62	hsa-miR-589-5p			hsa-miR-4454	6.29351	16.3224	2.59353	1.37492	0.024636	Upregulated in SH
63	hsa-miR-548n			hsa-miR-126-3p	168.892	426.818	2.52717	1.33752	3.21842e-13	Upregulated in SH
64	hsa-miR-548l			hsa-miR-148a-5p	84.9473	213.774	2.51655	1.33145	3.32077e-07	Upregulated in SH
65	hsa-miR-548k			hsa-miR-7976	6.34915	15.6746	2.46877	1.30379	0.0318326	Upregulated in SH
66	hsa-miR-34b-5p			hsa-miR-532-5p	470.548	1144.91	2.43313	1.28281	3.50072e-07	Upregulated in SH
67	hsa-miR-6720-5p			hsa-miR-200b-5p	7.49208	18.1622	2.42419	1.2775	0.0262594	Upregulated in SH
68	hsa-miR-6772-3p			hsa-miR-660-5p	249.9	598.297	2.39415	1.25951	7.18344e-07	Upregulated in SH
69	hsa-miR-3065-3p			hsa-miR-188-5p	60.0666	143.476	2.38862	1.25618	7.87262e-09	Upregulated in SH
70	hsa-miR-516a-5p			hsa-miR-378i	29.5532	70.1701	2.37437	1.24754	7.79045e-06	Upregulated in SH
71	hsa-miR-503-3p			hsa-miR-1343-3p	11.8004	27.616	2.34025	1.22666	0.0115798	Upregulated in SH
72	hsa-miR-3200-3p			hsa-miR-625-3p	200.583	465.904	2.32275	1.21583	1.23811e-14	Upregulated in SH
73	hsa-miR-548al			hsa-miR-200a-5p	18.7746	41.3763	2.20385	1.14003	0.000794449	Upregulated in SH
74	hsa-miR-6852-5p			hsa-miR-126-5p	403.914	888.576	2.19992	1.13745	2.32596e-15	Upregulated in SH
75	hsa-miR-20a-5p			hsa-miR-3909	37.0541	80.7388	2.17895	1.12363	3.82247e-05	Upregulated in SH
76	hsa-miR-129-5p			hsa-miR-210-3p	2007.31	4346	2.16509	1.11443	1.59617e-08	Upregulated in SH
77	hsa-miR-589-3p			hsa-miR-3200-3p	28.4821	60.0424	2.10808	1.07593	0.00043536	Upregulated in SH
78	hsa-miR-34b-3p			hsa-miR-942-5p	19.7126	41.4207	2.10123	1.07123	0.0067603	Upregulated in SH
79	hsa-miR-6819-3p			hsa-miR-627-5p	12.593	26.1617	2.07747	1.05483	0.0198049	Upregulated in SH
80	hsa-miR-3928-3p			hsa-miR-6769b-3p	8.4329	17.4616	2.07065	1.05009	0.0393196	Upregulated in SH
81	hsa-miR-218-5p			hsa-miR-629-5p	62.3714	127.89	2.05047	1.03595	2.21581e-06	Upregulated in SH
82	hsa-miR-6720-3p			hsa-miR-629-3p	12.3631	25.0074	2.02275	1.01632	0.0312931	Upregulated in SH
83	hsa-let-7i-5p			hsa-miR-429	182.827	368.904	2.01777	1.01276	7.03849e-10	Upregulated in SH
84	hsa-miR-550a-3-5p			hsa-miR-374a-5p	195.585	392.904	2.00886	1.00638	2.95394e-09	Upregulated in SH
85	hsa-miR-20a-3p			hsa-miR-96-5p	50.8273	100.368	1.97469	0.981625	0.00471381	Upregulated in SH
86	hsa-miR-181c-5p			hsa-miR-3681-5p	45.9884	86.5833	1.88272	0.91282	0.000193693	Upregulated in SH
87	hsa-miR-2277-5p			hsa-miR-147b	329.46	612.583	1.85935	0.8948	6.25593e-06	Upregulated in SH
88	hsa-miR-340-5p			hsa-miR-365a-3p	102.468	189.733	1.85163	0.888799	1.87088e-05	Upregulated in SH
89	hsa-miR-5100			hsa-miR-361-3p	313.638	577.523	1.84137	0.88078	1.82635e-09	Upregulated in SH
90	hsa-miR-6886-5p			hsa-miR-1254	28.9402	51.855	1.7918	0.84141	0.010745	Upregulated in SH
91	hsa-miR-1277-5p			hsa-miR-190a-5p	31.8489	56.298	1.76766	0.821838	0.0179841	Upregulated in SH
92	hsa-let-7i-3p			hsa-miR-210-5p	184.336	317.334	1.7215	0.783664	0.000100708	Upregulated in SH
93	hsa-miR-561-5p			hsa-miR-139-5p	54.4104	93.1878	1.71269	0.77626	0.00117292	Upregulated in SH
94	hsa-miR-148a-5p			hsa-miR-374b-3p	31.7788	53.6647	1.68869	0.755908	0.0155109	Upregulated in SH
95	hsa-miR-181c-3p			hsa-miR-30a-3p	5379.89	8983.03	1.66974	0.739626	0.00030149	Upregulated in SH
96	hsa-miR-2277-3p			hsa-miR-361-5p	601.836	990.681	1.6461	0.719051	4.64055e-07	Upregulated in SH
97	hsa-miR-6797-3p			hsa-miR-455-3p	713.25	1172.72	1.64419	0.717374	4.14261e-07	Upregulated in SH
98	hsa-miR-340-3p			hsa-miR-671-5p	149.509	245.001	1.63871	0.712559	4.24038e-05	Upregulated in SH
99	hsa-miR-3127-5p			hsa-miR-455-5p	387.655	634.003	1.63548	0.709717	0.000526074	Upregulated in SH
100	hsa-miR-331-5p			hsa-miR-1296-5p	328.17	532.7	1.62325	0.698881	4.55961e-06	Upregulated in SH
101	hsa-miR-7977			hsa-miR-30a-5p	279357	450259	1.61177	0.688645	9.11079e-08	Upregulated in SH
102	hsa-miR-7976			hsa-miR-185-5p	82.3305	132.226	1.60604	0.683507	0.00127669	Upregulated in SH
103	hsa-miR-125a-5p			hsa-miR-26a-5p	36257	57746.5	1.5927	0.671474	5.03946e-08	Upregulated in SH
104	hsa-miR-7974			hsa-miR-146b-5p	251.754	395.9	1.57256	0.653118	0.000132586	Upregulated in SH
105	hsa-miR-1234-3p			hsa-miR-550a-3p	61.6412	96.8109	1.57056	0.651275	0.0129011	Upregulated in SH
106	hsa-miR-6877-5p			hsa-miR-421	1071.79	1622.39	1.51372	0.598098	3.25158e-06	Upregulated in SH
107	hsa-miR-6515-5p			hsa-miR-21-5p	222149	334568	1.50605	0.590771	3.27868e-06	Upregulated in SH
108	hsa-miR-29b-1-5p			hsa-miR-664a-3p	73.9258	111.16	1.50367	0.588485	0.0150319	Upregulated in SH
109	hsa-miR-500b-5p			hsa-miR-4746-5p	148.859	223.83	1.50364	0.588456	0.000825237	Upregulated in SH
110	hsa-miR-101-5p			hsa-miR-330-5p	1244.9	832.582	-1.50523	-0.580364	1.44652e-05	Downregulated in SH
111	hsa-miR-103a-3p			hsa-miR-191-5p	42481	28325.1	-1.50976	-0.584736	1.0902e-06	Downregulated in SH
112	hsa-miR-148a-3p			hsa-miR-769-3p	69.7012	46.0197	-1.5146	-0.598933	0.0405917	Downregulated in SH
113	hsa-miR-30c-1-3p			hsa-miR-151a-3p	41606.9	27452	-1.51562	-0.599908	3.36492e-06	Downregulated in SH
114	hsa-miR-4746-5p			hsa-let-7f-5p	54766.1	36073.2	-1.5182	-0.602358	6.18025e-07	Downregulated in SH
115	hsa-miR-3934-5p			hsa-miR-3605-3p	82.3664	53.2265	-1.54747	-0.629911	0.0166507	Downregulated in SH
116	hsa-miR-331-3p			hsa-miR-454-3p	2187.73	1411.2	-1.55026	-0.632513	8.00947e-07	Downregulated in SH
117	hsa-miR-125a-3p			hsa-miR-577	218.964	140.81	-1.55503	-0.636941	0.000435163	Downregulated in SH
118	hsa-miR-1273d			hsa-miR-218-5p	511.377	324.941	-1.57375	-0.654207	4.11864e-05	Downregulated in SH
119	hsa-miR-24-3p			hsa-miR-224-5p	1644.65	1034.74	-1.58943	-0.668512	1.60732e-07	Downregulated in SH
120	hsa-miR-101-3p			hsa-miR-19a-3p	1073.83	674.563	-1.59189	-0.670741	0.00153133	Downregulated in SH
121	hsa-miR-301b-3p			hsa-miR-19b-3p	3032.14	1871.47	-1.62019	-0.696165	7.94876e-05	Downregulated in SH
122	hsa-miR-4326			hsa-miR-10a-3p	56.3438	34.7115	-1.6232	-0.698844	0.0315116	Downregulated in SH
123	hsa-miR-454-5p			hsa-miR-125b-5p	24049.6	14711.4	-1.63476	-0.709082	2.78719e-09	Downregulated in SH
124	hsa-miR-497-5p			hsa-miR-1260a	55.1913	33.4593	-1.6495	-0.722033	0.0204224	Downregulated in SH
125	hsa-miR-3194-5p			hsa-let-7i-3p	157.511	95.1335	-1.65569	-0.727428	0.00140981	Downregulated in SH
126	hsa-miR-224-5p			hsa-miR-92a-1-5p	101.466	60.9925	-1.66358	-0.734288	0.00197831	Downregulated in SH
127	hsa-miR-3691-5p			hsa-miR-877-5p	851.225	506.035	-1.68215	-0.750302	0.000124029	Downregulated in SH
128	hsa-miR-29c-5p			hsa-miR-181a-5p	129671	76011.3	-1.70595	-0.770575	5.15019e-10	Downregulated in SH
129	hsa-miR-1292-5p			hsa-miR-3074-5p	48.377	28.3254	-1.7079	-0.772227	0.0310107	Downregulated in SH
130	hsa-miR-4690-3p			hsa-miR-452-5p	516.918	300.014	-1.72298	-0.784906	7.62819e-07	Downregulated in SH
131	hsa-miR-320d			hsa-miR-181b-5p	24189.5	14002.9	-1.72746	-0.788653	7.71016e-11	Downregulated in SH
132	hsa-miR-320c			hsa-miR-454-5p	223.439	129.237	-1.72892	-0.789868	2.97388e-05	Downregulated in SH
133	hsa-miR-320b			hsa-miR-98-5p	6593.44	3639.81	-1.81148	-0.857167	1.35157e-11	Downregulated in SH
134	hsa-miR-320a			hsa-miR-30d-3p	507.814	278.755	-1.82172	-0.865301	9.22038e-08	Downregulated in SH
135	hsa-miR-454-3p			hsa-miR-30c-1-3p	170.696	92.5366	-1.84463	-0.883331	1.85299e-05	Downregulated in SH
136	hsa-miR-15b-5p			hsa-let-7i-5p	26265.6	13977.6	-1.87913	-0.910062	1.46187e-13	Downregulated in SH
137	hsa-miR-942-5p			hsa-miR-9-5p	124.173	65.8187	-1.88659	-0.915783	0.000147586	Downregulated in SH
138	hsa-miR-3194-3p			hsa-miR-301a-3p	4953	2619.84	-1.89057	-0.918824	1.58067e-11	Downregulated in SH
139	hsa-miR-126-5p			hsa-miR-98-3p	263.586	139.03	-1.89589	-0.922878	1.70353e-07	Downregulated in SH
140	hsa-miR-224-3p			hsa-miR-940	134.184	68.9253	-1.9468	-0.961105	0.043506	Downregulated in SH
141	hsa-miR-29c-3p			hsa-miR-33b-3p	54.085	27.3452	-1.97786	-0.983941	0.0491519	Downregulated in SH
142	hsa-miR-215-5p			hsa-miR-32-3p	85.1702	41.4056	-2.05697	-1.04052	0.00013133	Downregulated in SH
143	hsa-miR-5000-3p			hsa-miR-424-5p	1107.63	529.139	-2.09327	-1.06576	5.74518e-14	Downregulated in SH
144	hsa-miR-16-2-3p			hsa-miR-30b-3p	59.8317	28.528	-2.0973	-1.06853	0.000691565	Downregulated in SH
145	hsa-miR-200c-3p			hsa-miR-877-3p	21.965	10.4193	-2.10811	-1.07595	0.0435481	Downregulated in SH
146	hsa-let-7f-1-3p			hsa-miR-301b-3p	899.803	419.531	-2.14478	-1.10083	8.33067e-15	Downregulated in SH
147	hsa-let-7f-5p			hsa-miR-424-3p	900.566	416.402	-2.16273	-1.11286	6.00244e-15	Downregulated in SH
148	hsa-miR-2110			hsa-let-7a-3p	620.947	285.466	-2.1752	-1.12115	1.44937e-12	Downregulated in SH
149	hsa-miR-15b-3p			hsa-miR-1260b	87.3012	39.7253	-2.19762	-1.13594	6.68361e-05	Downregulated in SH
150	hsa-miR-2682-5p			hsa-miR-4775	40.1575	18.2003	-2.20642	-1.14171	0.00570516	Downregulated in SH
151	hsa-miR-6840-5p			hsa-miR-181a-3p	6435.8	2883.28	-2.23211	-1.15841	9.03012e-20	Downregulated in SH
152	hsa-miR-126-3p			hsa-miR-503-5p	272.695	118.284	-2.30543	-1.20504	0.00841881	Downregulated in SH
153	hsa-miR-887-5p			hsa-miR-450a-5p	164.079	70.8175	-2.31692	-1.21221	7.61245e-08	Downregulated in SH
154	hsa-miR-23b-5p			hsa-miR-551b-3p	43.2205	18.4861	-2.33799	-1.22527	0.00154203	Downregulated in SH
155	hsa-miR-4728-3p			hsa-let-7b-5p	9018.25	3800.56	-2.37287	-1.24664	1.28221e-23	Downregulated in SH
156	hsa-miR-887-3p			hsa-miR-3143	14.6419	5.88807	-2.48671	-1.31424	0.048431	Downregulated in SH
157	hsa-miR-5700			hsa-let-7d-5p	7531.11	3026.19	-2.48865	-1.31536	4.43594e-26	Downregulated in SH
158	hsa-miR-23b-3p			hsa-miR-301a-5p	35.7682	14.3705	-2.489	-1.31557	0.00413859	Downregulated in SH
159	hsa-miR-4485-3p			hsa-miR-16-1-3p	16.0042	6.12955	-2.61099	-1.3846	0.0322967	Downregulated in SH
160	hsa-miR-21-5p			hsa-miR-15b-3p	451.825	172.952	-2.61244	-1.3854	5.36229e-08	Downregulated in SH
161	hsa-miR-6742-3p			hsa-miR-542-5p	48.2711	18.4715	-2.61327	-1.38586	0.000258598	Downregulated in SH
162	hsa-miR-3940-3p			hsa-miR-29b-1-5p	81.7407	31.1512	-2.624	-1.39177	1.05927e-06	Downregulated in SH
163	hsa-miR-106b-5p			hsa-let-7d-3p	2264.69	861.88	-2.62762	-1.39375	6.6803e-27	Downregulated in SH
164	hsa-miR-4786-5p			hsa-miR-1910-5p	72.9909	27.5717	-2.64732	-1.40453	0.0014896	Downregulated in SH
165	hsa-miR-449c-5p			hsa-miR-125b-2-3p	175.775	65.9924	-2.66357	-1.41336	5.35686e-10	Downregulated in SH
166	hsa-miR-21-3p			hsa-miR-3661	48.7869	18.0651	-2.70061	-1.43329	0.000472155	Downregulated in SH
167	hsa-miR-362-5p			hsa-let-7b-3p	443.234	163.79	-2.70612	-1.43622	4.27539e-18	Downregulated in SH
168	hsa-miR-30c-5p			hsa-miR-3074-3p	19.5791	6.98919	-2.80134	-1.48612	0.0208519	Downregulated in SH
169	hsa-miR-141-3p			hsa-miR-4741	27.1138	9.55967	-2.83627	-1.504	0.0036783	Downregulated in SH
170	hsa-miR-132-5p			hsa-miR-7974	743.78	261.772	-2.84133	-1.50657	3.65088e-23	Downregulated in SH
171	hsa-miR-106b-3p			hsa-miR-191-3p	90.9556	31.4011	-2.89657	-1.53435	1.36235e-07	Downregulated in SH
172	hsa-miR-98-5p			hsa-miR-937-3p	150.056	51.6601	-2.90468	-1.53838	2.04353e-10	Downregulated in SH
173	hsa-miR-221-5p			hsa-miR-450b-5p	374.751	128.636	-2.91325	-1.54263	3.99332e-18	Downregulated in SH
174	hsa-miR-3158-3p			hsa-miR-125b-1-3p	7622.09	2572.36	-2.96307	-1.56709	2.24775e-37	Downregulated in SH
175	hsa-miR-1303			hsa-miR-503-3p	32.4464	10.7432	-3.02018	-1.59463	0.000472705	Downregulated in SH
176	hsa-miR-132-3p			hsa-miR-6772-3p	21.7924	6.73306	-3.23663	-1.69449	0.00722909	Downregulated in SH
177	hsa-miR-548d-3p			hsa-miR-27b-5p	758.098	230.385	-3.29057	-1.71834	2.59037e-29	Downregulated in SH
178	hsa-miR-4645-3p			hsa-miR-2682-5p	15.6313	4.70492	-3.32234	-1.7322	0.0235532	Downregulated in SH
179	hsa-miR-98-3p			hsa-miR-449c-5p	43.5078	12.9894	-3.34949	-1.74394	8.87588e-06	Downregulated in SH
180	hsa-miR-221-3p			hsa-let-7a-2-3p	280.348	81.9432	-3.42125	-1.77452	7.55777e-20	Downregulated in SH
181	hsa-miR-212-5p			hsa-miR-181b-3p	146.578	42.7721	-3.42695	-1.77693	6.12987e-12	Downregulated in SH
182	hsa-miR-574-5p			hsa-miR-542-3p	182.863	51.2006	-3.5715	-1.83653	2.20747e-10	Downregulated in SH
183	hsa-miR-3913-5p			hsa-miR-128-1-5p	119.121	32.3737	-3.67956	-1.87953	7.09518e-09	Downregulated in SH
184	hsa-miR-1468-5p			hsa-miR-1269b	479.014	129.656	-3.69449	-1.88537	7.01422e-27	Downregulated in SH
185	hsa-miR-199a-5p			hsa-miR-4421	18.9196	5.01379	-3.77352	-1.91591	0.00375427	Downregulated in SH
186	hsa-miR-4768-5p			hsa-miR-100-3p	3561.22	930.437	-3.82747	-1.93639	5.61912e-48	Downregulated in SH
187	hsa-let-7c-5p			hsa-miR-582-5p	14.1877	3.65655	-3.88008	-1.95608	0.0110033	Downregulated in SH
188	hsa-miR-375			hsa-miR-449b-5p	18.8482	4.82546	-3.90598	-1.96569	0.00402113	Downregulated in SH
189	hsa-miR-6511a-3p			hsa-miR-582-3p	47.2419	12.0708	-3.91374	-1.96855	3.65477e-06	Downregulated in SH
190	hsa-miR-26a-1-3p			hsa-miR-4455	4.2492	0	-4.2492	-2.08719	0.0377838	Downregulated in SH
191	hsa-miR-19b-3p			hsa-miR-138-5p	11789.1	2511.75	-4.69359	-2.23069	5.62827e-31	Downregulated in SH
192	hsa-miR-551b-5p			hsa-miR-199a-3p	14.1289	2.97061	-4.75623	-2.24982	0.00492976	Downregulated in SH
193	hsa-miR-212-3p			hsa-miR-142-3p	86.4459	15.757	-5.48619	-2.4558	2.27823e-13	Downregulated in SH
194	hsa-miR-574-3p			hsa-miR-138-1-3p	187.808	32.5477	-5.77022	-2.52863	7.46869e-24	Downregulated in SH
195	hsa-miR-3173-5p			hsa-miR-573	13.9722	2.40521	-5.80915	-2.53833	0.00339899	Downregulated in SH
196	hsa-miR-27b-5p			hsa-miR-4420	8.88817	1.49283	-5.95392	-2.57384	0.0243336	Downregulated in SH
197	hsa-miR-1271-5p			hsa-miR-129-5p	15.7718	2.60859	-6.04612	-2.59601	0.00119755	Downregulated in SH
198	hsa-let-7c-3p			hsa-miR-142-5p	388.378	59.6118	-6.51513	-2.70379	5.01034e-43	Downregulated in SH
199	hsa-miR-6838-5p			hsa-miR-592	6.56288	0	-6.56288	-2.71433	0.00454142	Downregulated in SH
200	hsa-miR-335-5p			hsa-let-7f-1-3p	280.582	39.0147	-7.19171	-2.84634	4.77432e-38	Downregulated in SH
201	hsa-miR-6791-3p			hsa-miR-615-3p	46.0155	6.0383	-7.6206	-2.92991	1.40446e-10	Downregulated in SH
202	hsa-miR-424-5p			hsa-miR-1267	8.06566	0	-8.06566	-3.01179	0.00100449	Downregulated in SH
203	hsa-miR-522-3p			hsa-miR-551b-5p	6.47837	0.685943	-9.44447	-3.23947	0.01917	Downregulated in SH
204	hsa-miR-28-5p			hsa-miR-4521	394.951	40.0107	-9.87113	-3.30322	1.53722e-55	Downregulated in SH
205	hsa-miR-551b-3p			hsa-miR-34a-3p	11.5677	1.11576	-10.3676	-3.374	0.00102327	Downregulated in SH
206	hsa-miR-1976			hsa-miR-887-3p	12.886	0	-12.886	-3.68773	0.00020581	Downregulated in SH
207	hsa-miR-27b-3p			hsa-let-7c-5p	929.501	59.9776	-15.4975	-3.95396	2.79314e-104	Downregulated in SH
208	hsa-miR-335-3p			hsa-let-7c-3p	15.8887	0	-15.8887	-3.98993	1.42859e-06	Downregulated in SH
209	hsa-miR-130a-3p			hsa-miR-34a-5p	320.63	18.5092	-17.3227	-4.11459	1.51767e-60	Downregulated in SH
210	hsa-miR-424-3p			hsa-miR-5000-3p	8.11037	0.429816	-18.8694	-4.23798	0.00595597	Downregulated in SH
211	hsa-miR-1229-3p			hsa-miR-1271-5p	11.9268	0.429816	-27.7487	-4.79435	0.000224882	Downregulated in SH
212	hsa-miR-3619-5p			hsa-miR-99a-5p	342.177	9.2885	-36.8388	-5.20315	8.0547e-77	Downregulated in SH
213	hsa-miR-326			hsa-miR-99a-3p	24.4156	0.497609	-49.0659	-5.61665	1.01611e-08	Downregulated in SH
214	hsa-miR-28-3p
215	hsa-miR-181b-2-3p
216	hsa-miR-4707-3p
217	hsa-miR-139-5p
218	hsa-miR-129-2-3p
219	hsa-miR-34c-5p
220	hsa-miR-1296-5p
221	hsa-miR-491-5p
222	hsa-miR-6500-3p
223	hsa-miR-20b-5p
224	hsa-miR-5587-5p
225	hsa-miR-627-5p
226	hsa-miR-1296-3p
227	hsa-miR-491-3p
228	hsa-miR-1287-5p
229	hsa-miR-95-3p
230	hsa-miR-580-3p
231	hsa-miR-641
232	hsa-miR-4685-3p
233	hsa-miR-6764-3p
234	hsa-miR-6853-3p
235	hsa-miR-660-5p
236	hsa-miR-181d-5p
237	hsa-miR-636
238	hsa-miR-937-5p
239	hsa-miR-1269b
240	hsa-miR-627-3p
241	hsa-miR-622
242	hsa-miR-3193
243	hsa-miR-103a-2-5p
244	hsa-miR-148b-5p
245	hsa-miR-1910-5p
246	hsa-miR-651-5p
247	hsa-miR-6798-3p
248	hsa-miR-197-5p
249	hsa-miR-3188
250	hsa-miR-937-3p
251	hsa-miR-365a-5p
252	hsa-miR-125b-5p
253	hsa-miR-1226-5p
254	hsa-miR-29b-2-5p
255	hsa-miR-3677-3p
256	hsa-miR-25-5p
257	hsa-miR-3176
258	hsa-miR-3174
259	hsa-miR-548av-5p
260	hsa-miR-148b-3p
261	hsa-miR-30c-2-3p
262	hsa-miR-197-3p
263	hsa-miR-3944-3p
264	hsa-miR-188-5p
265	hsa-miR-3163
266	hsa-miR-199a-3p=hsa-miR-199b-3p
267	hsa-miR-5690
268	hsa-miR-1226-3p
269	hsa-miR-25-3p
270	hsa-miR-943
271	hsa-miR-941
272	hsa-miR-940
273	hsa-miR-16-5p
274	hsa-miR-1306-5p
275	hsa-miR-501-5p
276	hsa-miR-455-5p
277	hsa-miR-3152-5p
278	hsa-miR-6737-3p
279	hsa-miR-935
280	hsa-miR-933
281	hsa-miR-128-1-5p
282	hsa-miR-188-3p
283	hsa-miR-3143
284	hsa-miR-5010-3p
285	hsa-miR-138-1-3p
286	hsa-miR-6770-3p
287	hsa-miR-1306-3p
288	hsa-miR-501-3p
289	hsa-miR-455-3p
290	hsa-miR-9-5p
291	hsa-miR-624-5p
292	hsa-miR-5001-3p
293	hsa-miR-33a-5p
294	hsa-let-7f-2-3p
295	hsa-miR-3607-3p
296	hsa-let-7g-5p
297	hsa-miR-1260b
298	hsa-miR-1260a
299	hsa-miR-10a-5p
300	hsa-miR-6850-3p
301	hsa-miR-1299
302	hsa-miR-181a-5p
303	hsa-miR-9-3p
304	hsa-miR-1294
305	hsa-miR-1291
306	hsa-miR-489-3p
307	hsa-miR-3177-5p
308	hsa-miR-33a-3p
309	hsa-miR-1286
310	hsa-miR-1283
311	hsa-let-7g-3p
312	hsa-miR-7114-3p
313	hsa-miR-10a-3p
314	hsa-miR-339-5p
315	hsa-miR-219a-1-3p
316	hsa-miR-1276
317	hsa-miR-181a-3p
318	hsa-miR-194-5p
319	hsa-miR-1270
320	hsa-miR-3177-3p
321	hsa-miR-2355-5p
322	hsa-miR-378i
323	hsa-miR-378g
324	hsa-miR-378f
325	hsa-miR-615-3p
326	hsa-miR-378d
327	hsa-miR-378c
328	hsa-miR-1267
329	hsa-miR-4523
330	hsa-miR-4521
331	hsa-miR-22-5p
332	hsa-miR-1908-5p
333	hsa-miR-1266-5p
334	hsa-miR-339-3p
335	hsa-miR-4517
336	hsa-miR-142-5p
337	hsa-miR-1254
338	hsa-miR-6734-5p
339	hsa-miR-4511
340	hsa-miR-194-3p
341	hsa-miR-6832-3p
342	hsa-miR-185-5p
343	hsa-miR-1246
344	hsa-miR-6866-5p
345	hsa-miR-3613-5p
346	hsa-miR-22-3p
347	hsa-miR-1908-3p
348	hsa-miR-30d-5p
349	hsa-miR-452-5p
350	hsa-miR-142-3p
351	hsa-miR-548e-5p
352	hsa-miR-146a-5p
353	hsa-miR-185-3p
354	hsa-miR-6777-3p
355	hsa-miR-584-5p
356	hsa-miR-222-5p
357	hsa-miR-29a-5p
358	hsa-miR-200a-5p
359	hsa-miR-4787-3p
360	hsa-miR-3613-3p
361	hsa-miR-363-3p
362	hsa-miR-548o-3p
363	hsa-miR-30d-3p
364	hsa-miR-2116-3p
365	hsa-miR-548e-3p
366	hsa-miR-146a-3p
367	hsa-miR-532-5p
368	hsa-miR-486-5p
369	hsa-miR-584-3p
370	hsa-miR-222-3p
371	hsa-let-7a-2-3p
372	hsa-miR-29a-3p
373	hsa-miR-200a-3p
374	hsa-miR-4726-5p
375	hsa-miR-6857-3p
376	hsa-let-7d-5p
377	hsa-miR-7111-5p
378	hsa-miR-345-5p
379	hsa-miR-6511b-3p
380	hsa-miR-5581-3p
381	hsa-miR-532-3p
382	hsa-miR-486-3p
383	hsa-miR-26a-2-3p
384	hsa-miR-6716-3p
385	hsa-miR-204-5p
386	hsa-miR-1914-5p
387	hsa-let-7d-3p
388	hsa-miR-7111-3p
389	hsa-miR-345-3p
390	hsa-miR-744-5p
391	hsa-miR-4661-5p
392	hsa-miR-1538
393	hsa-miR-130b-5p
394	hsa-miR-191-5p
395	hsa-miR-425-5p
396	hsa-miR-151b
397	hsa-miR-99a-5p
398	hsa-miR-548az-5p
399	hsa-miR-4717-3p
400	hsa-miR-193a-5p
401	hsa-miR-149-5p
402	hsa-miR-548ap-5p
403	hsa-miR-19b-1-5p
404	hsa-miR-744-3p
405	hsa-miR-219a-5p
406	hsa-miR-130b-3p
407	hsa-miR-191-3p
408	hsa-miR-425-3p
409	hsa-miR-6783-3p
410	hsa-miR-590-5p
411	hsa-miR-182-5p
412	hsa-miR-6820-5p
413	hsa-miR-99a-3p
414	hsa-miR-505-5p
415	hsa-miR-6501-5p
416	hsa-miR-592
417	hsa-miR-193a-3p
418	hsa-miR-30a-5p
419	hsa-miR-588
420	hsa-miR-548b-5p
421	hsa-miR-590-3p
422	hsa-miR-96-5p
423	hsa-miR-125b-1-3p
424	hsa-miR-769-5p
425	hsa-miR-6811-5p
426	hsa-miR-577
427	hsa-miR-505-3p
428	hsa-miR-573
429	hsa-miR-30a-3p
430	hsa-miR-628-5p
431	hsa-miR-1343-3p
432	hsa-miR-548b-3p
433	hsa-miR-218-1-3p
434	hsa-miR-769-3p
435	hsa-miR-210-5p
436	hsa-miR-24-1-5p
437	hsa-let-7a-5p
438	hsa-miR-342-5p
439	hsa-miR-628-3p
440	hsa-miR-664a-5p
441	hsa-miR-210-3p
442	hsa-miR-18a-5p
443	hsa-miR-1180-5p
444	hsa-miR-92a-3p
445	hsa-miR-4677-3p
446	hsa-miR-6756-3p
447	hsa-miR-652-5p
448	hsa-let-7a-3p
449	hsa-miR-342-3p
450	hsa-miR-365b-5p
451	hsa-miR-664a-3p
452	hsa-miR-1236-3p
453	hsa-miR-374a-5p
454	hsa-miR-18a-3p
455	hsa-miR-550a-5p
456	hsa-miR-1180-3p
457	hsa-miR-6747-3p
458	hsa-miR-652-3p
459	hsa-miR-26a-5p
460	hsa-miR-597-5p
461	hsa-miR-450a-5p
462	hsa-miR-324-5p
463	hsa-miR-6879-3p
464	hsa-miR-1227-3p
465	hsa-miR-374a-3p
466	hsa-miR-3617-5p
467	hsa-miR-17-5p
468	hsa-miR-550a-3p
469	hsa-miR-502-5p
470	hsa-miR-1307-5p
471	hsa-miR-1255a
472	hsa-miR-449a
473	hsa-miR-545-5p
474	hsa-miR-6738-3p
475	hsa-miR-151a-5p
476	hsa-miR-4662a-5p
477	hsa-miR-34a-5p
478	hsa-miR-324-3p
479	hsa-miR-5002-5p
480	hsa-miR-93-5p
481	hsa-miR-17-3p
482	hsa-miR-502-3p
483	hsa-miR-181a-2-3p
484	hsa-miR-1307-3p
485	hsa-miR-4781-3p
486	hsa-miR-151a-3p
487	hsa-miR-34a-3p
488	hsa-miR-625-5p
489	hsa-miR-579-5p
490	hsa-miR-33b-5p
491	hsa-miR-93-3p
492	hsa-miR-766-3p
493	hsa-miR-6762-3p
494	hsa-miR-10b-5p
495	hsa-miR-181b-5p
496	hsa-miR-128-3p
497	hsa-miR-4461
498	hsa-miR-190a-5p
499	hsa-miR-3187-3p
500	hsa-miR-7-1-3p
501	hsa-miR-625-3p
502	hsa-miR-616-5p
503	hsa-miR-33b-3p
504	hsa-miR-32-5p
505	hsa-miR-1285-3p
506	hsa-miR-4455
507	hsa-miR-659-5p
508	hsa-miR-4454
509	hsa-miR-152-5p
510	hsa-miR-2278
511	hsa-miR-181b-3p
512	hsa-miR-6842-3p
513	hsa-miR-2276-3p
514	hsa-miR-195-5p
515	hsa-miR-7706
516	hsa-miR-7705
517	hsa-miR-7703
518	hsa-miR-3942-5p
519	hsa-miR-3126-5p
520	hsa-miR-330-5p
521	hsa-miR-32-3p
522	hsa-miR-500a-5p
523	hsa-miR-4435
524	hsa-miR-5699-5p
525	hsa-miR-378a-5p
526	hsa-miR-100-5p
527	hsa-miR-301a-5p
528	hsa-miR-548at-5p
529	hsa-miR-152-3p
530	hsa-miR-6735-5p
531	hsa-miR-195-3p
532	hsa-miR-6833-3p
533	hsa-miR-6787-3p
534	hsa-miR-4785
535	hsa-miR-186-5p
536	hsa-miR-4421
537	hsa-miR-4420
538	hsa-miR-4745-5p
539	hsa-miR-330-3p
540	hsa-miR-3690
541	hsa-miR-3614-5p
542	hsa-miR-500a-3p
543	hsa-miR-4775
544	hsa-miR-5699-3p
545	hsa-miR-378a-3p
546	hsa-miR-100-3p
547	hsa-miR-30e-5p
548	hsa-miR-301a-3p
549	hsa-miR-1304-5p
550	hsa-miR-3685
551	hsa-miR-3684
552	hsa-miR-143-3p
553	hsa-miR-542-5p
554	hsa-miR-146b-5p
555	hsa-miR-186-3p
556	hsa-miR-6824-3p
557	hsa-miR-92a-1-5p
558	hsa-miR-200b-5p
559	hsa-miR-3605-5p
560	hsa-miR-30e-3p
561	hsa-miR-1304-3p
562	hsa-miR-3661
563	hsa-miR-147b
564	hsa-miR-542-3p
565	hsa-miR-15a-5p
566	hsa-miR-7-5p
567	hsa-miR-146b-3p
568	hsa-miR-4741
569	hsa-miR-576-5p
570	hsa-miR-29b-3p
571	hsa-miR-16-1-3p
572	hsa-miR-3651
573	hsa-miR-200b-3p
574	hsa-miR-3681-5p
575	hsa-miR-6858-3p
576	hsa-miR-3605-3p
577	hsa-let-7e-5p
578	hsa-miR-1249-3p
579	hsa-miR-4638-3p
580	hsa-miR-23a-5p
581	hsa-miR-576-3p
582	hsa-miR-6806-3p
583	hsa-let-7e-3p
584	hsa-miR-4671-3p
585	hsa-miR-6793-3p
586	hsa-miR-192-5p
587	hsa-miR-3615
588	hsa-miR-877-5p
589	hsa-miR-23a-3p
590	hsa-miR-3611
591	hsa-miR-99b-5p
592	hsa-miR-193b-5p
593	hsa-miR-6741-3p
594	hsa-miR-140-5p
595	hsa-miR-6784-3p
596	hsa-miR-106a-5p
597	hsa-miR-183-5p
598	hsa-miR-877-3p
599	hsa-miR-99b-3p
600	hsa-miR-3620-3p
601	hsa-miR-193b-3p
602	hsa-miR-449b-5p
603	hsa-miR-361-5p
604	hsa-miR-30b-5p
605	hsa-miR-219b-3p
606	hsa-miR-140-3p
607	hsa-miR-328-3p
608	hsa-miR-6732-3p
609	hsa-miR-137
610	hsa-miR-1298-5p
611	hsa-miR-183-3p
612	hsa-miR-4742-3p
613	hsa-miR-125b-2-3p
614	hsa-miR-3939
615	hsa-miR-6775-3p
616	hsa-miR-582-5p

## Sheet: S9
Analysis of putative targets of differentially expressed miRNAs (tables are organized from left to right according to the pipeline of analysis)
Top 50 putative targets of upregulated miRNAs obtained from miRDB database
RANK	hsa-miR-5100	hsa-miR-6857-3p	hsa-miR-135b-5p	hsa-miR-143-3p	hsa-miR-342-3p	hsa-miR-664a-3p	hsa-miR-188-5p	hsa-miR-500a-5p	hsa-miR-361-3p	hsa-miR-455-3p	hsa-miR-193b-3p	hsa-miR-6777-3p	hsa-miR-3909	hsa-miR-3617-5p	hsa-miR-2116-3p	hsa-miR-342-5p	hsa-miR-185-5p	hsa-miR-21-5p	hsa-miR-532-3p	hsa-miR-3200-3p	hsa-miR-501-5p	hsa-miR-629-5p	hsa-miR-200b-5p	hsa-miR-200a-5p	hsa-miR-1296-5p	hsa-miR-374b-5p	hsa-miR-421	hsa-miR-3690	hsa-miR-550a-3p	hsa-miR-6769b-3p	hsa-miR-34b-5p	hsa-miR-374a-5p	hsa-miR-2355-5p	hsa-miR-149-5p	hsa-miR-942-5p	hsa-miR-1254	hsa-miR-627-5p	hsa-miR-429	hsa-miR-1286	hsa-miR-335-3p	hsa-miR-6842-3p	hsa-miR-34b-3p	hsa-miR-195-5p	hsa-miR-200b-3p	hsa-miR-3158-3p	hsa-miR-148a-3p	hsa-miR-210-5p	hsa-miR-1301-3p	hsa-miR-126-5p
1	XRN2	HNRNPA2B1	B3GALTL	GXYLT1	PDE4D	ETNK1	SEMA4B	VASH2	RNF112	CUL3	FHDC1	FAM20B	PBX2	AFTPH	PPFIA2	CPLX2	SMG7	TIAM1	OTUD7B	ZRANB2	KIAA2022	MAML2	ZC3H12C	ZC3H12C	PDZK1IP1	UBE3A	CTDSPL2	ADCYAP1R1	MYH10	LRP11	RAB3C	UBE3A	LOC102725516	KIF2A	TBL1XR1	ARHGAP31	SEMA3C	RECK	ZNF423	ZBTB10	CORO1C	PRKAR2B	STRADB	RECK	HECW2	CDK19	BTG2	DNAJC27	RFX4
2	SMARCA2	TP53INP2	ZRANB2	ITM2B	KCNA4	CNKSR2	MEF2C	CHD1	ABI1	ARMC8	DCAF7	EIF4E3	ARIH1	SRP72	TP53INP2	CCAR2	SIX2	KRIT1	CYTH1	ANKRD10	LPAR1	TCF4	FZD1	FZD1	EGR2	HIBADH	DNAJC27	TRIM8	SYT4	CCBE1	MAN2A2	HIBADH	BTG2	RSBN1L	DIAPH2	MGAT5B	SKIL	VASH2	BACH2	LRP2	PLXNA2	INSIG1	ZFHX4	VASH2	WDFY3	SOS2	SOX10	SKIL	TBC1D15
3	LUC7L2	BROX	FOXN3	VASH1	PLEKHB2	ZNF423	PHF3	SLC35A3	BEAN1	STK17B	KIAA0430	FAM84A	SLITRK4	TMEM47	SGPP1	ZBTB47	SLC16A2	PELI1	KLHL12	HMGCS1	ALX1	YY1	SP3	SP3	SFPQ	EN1	ANKRD17	SNX13	HECA	SMARCC2	PIK3C2A	NHLRC2	NDST1	RNF2	CCBE1	PRR14L	SCN3B	HIPK3	RAB35	YAF2	FLNA	PPP6R3	SYNJ1	HIPK3	SNX27	SZRD1	LRP4	CDK17	PDE7B
4	CPSF6	GOLGA2	TNPO1	MSI2	RICTOR	GPHN	SLC22A3	LRP1B	TRAF3	PIK3R1	MAPK8	CDX1	CASKIN2	GEM	MTCH2	XIRP1	SOX13	ZNF367	RIMKLB	REM2	RDX	PKLR	PPAP2B	PPAP2B	SGTA	RSF1	ZC3H12C	DYRK1A	CNIH1	GABBR2	TENM1	EN1	CERS2	NDST1	ZMYND8	GRAMD1B	ARHGAP12	ARHGAP6	NFAT5	HLCS	LPHN2	RPRD1A	IPO7	ARHGAP6	CWC25	ABCB7	ZNF385B	EYA3	STEAP2
5	CSNK1G3	STXBP5	CNIH4	ATP10A	RGS4	ANKRD6	ZFP91	PXK	FBXL19	GABARAPL2	FLI1	CNKSR2	SH3D19	TRPS1	NDC1	HAPLN4	SF1	RBPJ	NEK9	PURA	LSM14A	CEP350	BTBD1	BTBD1	CGGBP1	NHLRC2	AFF4	MLXIP	CAPRIN1	SEC16A	ELMOD1	ZSWIM6	SLC1A4	LOC101930125	CHCHD3	KCTD5	PIK3C2A	PTPN21	ASF1B	CHD9	SYT1	YWHAG	CDCA4	PTPN21	NAA15	LDLR	BICD2	IGDCC4	CASK
6	C6orf120	TBC1D2B	LMCD1	IGFBP5	EP300	PCGF5	SRSF7	HDGFRP3	OGT	NUP153	PIKFYVE	ZNF654	ASF1B	DCUN1D5	MBD6	MYOZ3	XYLB	CPEB3	GALNT10	RUNX1T1	PXK	EPC1	UBR3	UBR3	ERV3-1	ZSWIM6	TBC1D30	CTSF	COL11A1	GMEB2	STK38L	RSF1	ERF	CDK17	HSPD1	KCNQ5	FBXL2	TCEB1	ATP8B2	SLC9A2	AGO3	KIF2A	NUP50	TCEB1	FKBP1A	RPS6KA5	ABCA1	CDK13	DENND1B
7	FBXO8	KPNA3	ELK3	ATP6V1A	ACSL4	BACH2	RICTOR	TXNRD1	ERG	NAA30	TIMM8B	ZFC3H1	RHBDL2	SBNO1	ZDHHC11B	FURIN	PCDHAC2	SCML2	LBH	PCDH11X	KLHDC1	CBLL1	SHPRH	SHPRH	SSUH2	PARP8	CASP3	KLHL18	ARID4B	TSPAN9	NFAT5	PARP8	ACTN4	SHROOM2	LRP8	RASL12	KCNB1	TRIM33	KIAA1467	ATRNL1	SLC1A1	MAP2	PAPPA	TRIM33	ANK3	B4GALT6	AKT3	PHF19	TRIM8
8	COBL	DAB2	HPS5	RSRC2	MRFAP1	ARMC8	FOXN2	SPOPL	CPEB1	HOXC4	SOS2	PPP1R3F	RING1	ENPEP	LHFPL2	EFHD2	HP1BP3	PLEKHA1	PAPD5	SMOC2	JMY	PRRG1	ZNF367	ZNF367	TRIP12	CEBPB	NRAS	NR2C2	RBMXL1	CSF1	TMED7	CEBPB	RFX3	LRRC10	TAF12	CHST11	C8orf34	ZEB2	PCSK6	IGSF3	MYL12A	G2E3	LUZP1	ZEB2	TMEM229B	NPTN	SH3BP4	RQCD1	PI15
9	TNPO1	MAPK9	ARHGAP11A	ABL2	ENSA	RBM26	NBEA	SUB1	SETD5	PHF6	SLC10A6	ULK2	LOC102725516	SECISBP2L	PEX7	CASP9	KIAA1467	SATB1	RNF145	GRM7	PLXNB1	YPEL5	ATAD2	ATAD2	CSDE1	SLIT3	ATG2B	FGR	PCDH17	SMAP2	PLEKHA1	SLIT3	NEURL1B	ASB4	THRB	CALR	MAP2K4	SLIT2	STIM2	MCAM	SMPD3	PCDH17	SLC13A3	SLIT2	RANBP17	MXD1	ELOVL2	RHEB	GRIK2
10	ZNF280B	DUSP3	CAAP1	CRELD1	DRAM1	ABCB10	DLG5	LSM14A	KIF13B	UHRF1BP1	TBL1XR1	KDM5A	TSC22D1	LXN	GRHL2	MEX3A	TSPAN18	TGFBI	GSPT1	CLCN3	CAMTA1	YTHDF2	SGK1	SGK1	ELAC1	TACC1	NR1H4	APBB2	SYNCRIP	SERTAD4	PRKRIR	TACC1	PAQR5	PPIP5K1	PHF21A	ING3	ZNF451	ZEB1	PCDH17	ZMYM4	SRF	NCKAP1	UNC80	ZEB1	LRRC55	ZFYVE26	EP300	KIF23	MYEF2
11	FAM222B	NRCAM	GULP1	DENND1B	KDM6B	STAM	TAPBP	AZIN1	ETV4	PLA2G15	SLC16A6	AP2M1	GRIA4	DAAM1	PEAR1	ACSL4	WNT1	PPP1R3B	ANKRD12	CNKSR2	SPTSSB	TRIM33	USP53	USP53	USP35	MBLAC2	TESK2	ERG	MSRB3	IGFBP5	ARNT2	MBLAC2	DAAM2	DLL1	PROSER1	DIP2B	TXNIP	LHFP	NFASC	KCNQ5	EPHA4	SRSF10	HSPA4L	LHFP	PLCXD3	STARD13	PPTC7	ANK2	SLC41A2
12	AZIN1	ZAK	NR3C2	MOGS	ZNF462	YTHDF3	CPNE8	SERBP1	GAB2	TTK	ZMAT3	EIF4E	TP53BP2	LIN28B	ZFX	PLEKHA6	PM20D1	STAT3	RPS6KA2	CHD1	PEX12	GMPPA	ARL13B	ARL13B	CLEC12B	CSGALNACT2	MSL2	UBALD2	MYT1L	ARHGAP32	UHRF2	CXADR	SOCS7	C1orf123	RAD1	RBPJL	ROM1	NR5A2	PPME1	MYCN	SHROOM4	FNDC3A	MTMR3	NR5A2	FOXN3	DDX6	SPRY4	KLF12	BRWD3
13	KLB	ZNF384	TMEM168	EPM2AIP1	SYNPO2L	ADCYAP1	RNF111	PNN	SMG1	UBE2Q2	LAMC2	NTRK2	CSMD1	MBNL3	PEA15	SPRED3	SGMS1	KLF3	ADCYAP1R1	HOXC4	CDC27	UBR3	CRLF3	CRLF3	HECTD4	FAF2	GALNT3	NPM1	VASN	FAM83H	PAPOLA	CSGALNACT2	VMP1	APPL2	GALNT2	RNGTT	COL4A3BP	WASF3	RORB	SNX25	GUCD1	ZBTB44	PTPN4	WASF3	TSHZ3	INO80	FAM132B	ATXN1L	C5orf47
14	NALCN	MMP1	RGL1	AHCYL1	UBE2D2	YTHDC2	OTUD1	ZMYM2	SLC6A9	ELF3	SIAH1	EHD4	MAPRE1	MIER1	EYA4	BCL7B	SOGA1	PITX2	GALNT6	ELL2	KIAA1024	PPM1B	NR4A1	NR4A1	CTNND1	PITX2	CACNA1C	USP30	RHOBTB1	LRP6	ARID1B	FAF2	SLC8A1	FOXC1	SGMS1	ELAVL1	HIRIP3	HMBOX1	WNT1	SLC9C1	CLVS1	MTF2	PHF19	HMBOX1	TOX3	NPEPL1	DAG1	SLITRK4	HSPB8
15	COL17A1	RLBP1	SLC9A9	DIP2B	MLLT6	LGR4	FBXW7	ZMAT4	RC3H2	ZNF12	RTN4IP1	RPIA	DAAM1	CAMTA1	NANOS1	RHOG	EIF4EBP2	GPR64	WDFY3	DNAJB11	KCTD15	STRN4	KLF6	KLF6	GCSAM	ITGA2	ATAD2B	UPB1	PTBP3	M6PR	ARID2	DMXL1	SPIDR	HEG1	DNAJC27	NECAP1	FAM78A	RAB11FIP2	MEF2C	GOSR1	RAPGEF5	CAMK4	ZBTB44	ELL2	APLF	BTBD3	PGRMC2	DIP2C	TRPS1
16	ITPK1	COL2A1	KIAA1432	NECAP1	FAM208A	PTER	SRP9	CD164	RNFT2	SAR1A	NOVA1	PIWIL4	HEG1	MAPK10	KIAA1324L	TMEM255A	STX6	NTF3	MRPL49	CASZ1	RABGEF1	SLC25A3	RAB1A	RAB1A	PBRM1	CXADR	TOMM70A	KCNIP1	HIVEP1	IGLON5	JAZF1	PITX2	TBKBP1	BTRC	DDX6	KLHL21	CHORDC1	ELL2	NEK9	SNX7	PCSK6	TM9SF3	RECK	TMOD3	NHS	GADD45A	FAM53B	MINOS1-NBL1	ZDHHC15
17	ATP8A1	ZBTB10	RASAL2	TTPA	SLC6A19	PCLO	CCNT2	TCEA1	LPGAT1	ZCCHC10	LRP4	CORO1C	YWHAQ	FNIP1	PPAP2A	FBXL20	SNAP25	YAP1	HECTD1	SLC35F1	MAP4	UBE2E3	FOXD1	FOXD1	FOXJ2	CCNE2	HOXA9	WDFY3	SMAD5	NRXN1	MYCBP2	ITGA2	TTBK2	NTRK2	RREB1	FAM178A	SULF1	TMOD3	IGSF9B	SWAP70	DDAH1	VANGL1	N4BP1	CLASP1	CAMKK1	USP33	STAT5A	ATP2B1	GPBP1
18	MOXD1	ABCD3	CTTNBP2	TET1	KIAA1462	ARID4B	ZC4H2	STRN3	ATXN1L	KPNA3	AP2M1	ANXA4	CHM	HOOK3	C15orf48	PFN1	LYN	VCL	GSG1L	ALG13	RNF165	CDH11	HNRNPR	HNRNPR	SLC41A1	ACSL6	GAN	FAM212B	THBD	HEG1	DLL1	ACSL6	PHB2	FASLG	RASAL2	PEX26	REPS2	GMFB	USP42	SLC36A4	PVRL1	MYCT1	VEGFA	CDK17	CLIC4	SIK1	TFCP2L1	C1orf65	EIF4A2
19	CALCR	USP28	CCSAP	SEMA5A	KIAA0825	AHCTF1	LATS2	MYPN	BACE1	NOVA1	SCYL3	RNF169	FNBP4	PKIA	FBXO32	GINS3	FIGNL2	ARMCX1	TRABD2B	FZD3	MYLK	TEAD4	EIF4ENIF1	EIF4ENIF1	CADM1	TNRC6A	STRN3	NMNAT2	PITPNC1	CASZ1	RAP1GAP2	AHI1	RASL10B	AMOTL2	KIAA1549L	FEZF2	NAA16	CDK17	CNTNAP1	PRDM4	SEZ6	SETD3	PPM1A	NFIA	RIMS2	TIMM23	KCNH7	SRXN1	FAM168A
20	SCD	DPH3	KLF4	LRP12	ANKRD49	GTF3C4	BCL9	GPR65	TMEM63C	RMND5A	AREL1	SNX24	RPRD1A	PAM	SET	TMEM119	GJA5	PBRM1	SZRD1	MTSS1	MEF2C	VDAC3	NOVA1	NOVA1	KIAA1033	AHI1	HOOK1	PRKCE	GNS	AGAP1	ATP11C	DLG3	DIXDC1	IFFO2	GPR116	LSM14A	ARL5B	NFIA	TMEM201	PGAP1	RERE	SLC9A6	ZMAT3	CCNJ	UBXN2B	ARL8B	SEMA4B	KMT2A	RABL3
21	PIK3R1	SDC3	VLDLR	GOLM1	RNF144B	PLEKHB1	CNIH1	MSANTD2	MTSS1	ID2	STX16	PRAMEF5	C16orf72	DENND1B	LOC101927763	ZPBP2	RAB11FIP1	RNF103	KIF13A	CSNK1G3	H2AFX	RFX4	EPHA5	EPHA5	PRICKLE1	MKX	KIAA2026	WWTR1	APPL1	GFOD1	XRN1	CAMSAP2	TMTC1	CACHD1	KIAA1430	KCNJ10	WDR76	ANK3	GAS7	TMTC4	CBX2	CAPZA1	RNF144B	SESN1	SOAT1	GLRX5	KCNK5	ZMYND11	DIRC2
22	YWHAG	EBF3	ASPH	ELMOD1	LPPR4	RFX3	DENND5A	UBE2B	BTAF1	STX6	HOXD13	PVRL3	RBM25	USP33	CDSN	POFUT1	ENC1	YOD1	TMEM127	TIFAB	SH2B3	ZBTB2	LMTK2	LMTK2	CAMKV	CDC14A	C6orf106	JRK	UTP15	ABCG1	MORN4	NKX2-2	OLAH	VPS53	RHOBTB3	C14orf1	RRP15	CCNJ	ROBO2	ARFGEF2	EFNB3	MESDC1	SLC9A6	MAP4K5	C6orf25	B4GALT5	TAOK3	MAP3K4	MMP16
23	MOSPD2	NPL	TCF7L2	FGF9	CNR1	MSH3	PPP3R1	SNX13	MLLT6	FRMD3	E2F6	NTNG1	ARID5B	ITGA9	NEFM	PITPNM1	BAI1	CASKIN1	PSD	FLT1	CACHD1	ZBTB1	PHTF2	PHTF2	ADPRM	DLG3	NIPBL	FYN	GPR137C	CDADC1	GSK3B	RGS4	HRK	SEMA4G	DAG1	DDN	CNOT2	SESN1	TAOK1	SH3KBP1	TMEM104	ZZZ3	AKT3	ERRFI1	ARIH1	MEOX2	FHL1	SNX27	INPP5D
24	CHD4	MFNG	RBAK	MYO6	C5orf24	PTPRN2	ARL8B	FAM91A1	FBXL18	SALL1	KIAA1549L	MAPK8	TM9SF3	COL24A1	EREG	TRAF3	MS4A2	ARHGAP24	SBNO1	AFTPH	SCN3A	PSMA2	HMP19	HMP19	POLA1	CAMSAP2	TTC37	TRAM2	INA	AMER1	DNM1L	MKX	CLCN6	MAP3K13	GALNT15	TOX3	CYTIP	MAP4K5	KLF12	AASDHPPT	GJA5	TNPO1	BTRC	ATP11C	TTC17	GPATCH8	FAM161A	ZNF333	ENOX2
25	SNX12	PARP8	DAG1	SRSF11	ZNF225	IQGAP2	GOLPH3	ING3	PADI3	ACP2	ARID3B	SSH2	SCML1	TGFBR1	CHEK1	RHOH	PRSS16	EPHA4	BET1	TRAK1	SRSF2	FGF1	GDAP1	GDAP1	ZNF521	NKX2-2	BACH2	DLX3	SLC16A14	TGFBI	KCNA1	PRRG1	BSN	MARCKSL1	MIS12	SH3BP2	USP9X	PCMTD1	JADE2	NCEH1	XPO6	ZYG11B	CNOT6L	AP1S2	CYP46A1	ADAM22	NOL4	PHACTR3	SAMSN1
26	MAP1B	LOC102724995	TOPORS	THRB	KLF6	FBXO33	C9orf72	DACH1	ZDHHC9	TPRG1	RAPGEF6	OSBPL11	SECISBP2L	FAM102B	GATAD1	CABP4	SLC39A14	ZBTB41	DCAF6	FUNDC2	DRAM2	GNRHR	RANBP3	RANBP3	EPGN	RGS4	MEIS2	IMPA1	PCDH8	ZNF516	TMCC3	ATAD2	AMIGO1	DDAH1	FAM219A	IL1RL1	SLC25A31	ERRFI1	LARP1	VSIG10	RHOQ	ESPL1	FAM134A	ELMOD2	C20orf112	C5orf30	TMIE	RSAD2	TMEM56
27	ZFAND6	LOC102724994	ANKRD55	BRD2	ARHGEF9	C17orf104	KLF12	RDH11	CAMK2B	SLC25A3	FAT4	ZFP64	CETN1	MAPK8	PPT1	ZFP3	SIGLEC1	MAP3K1	DTX4	AKAP6	LPIN1	KIAA0753	RUFY2	RUFY2	SGK494	PRRG1	GFOD1	C17orf85	TDP1	CDH11	ACTL6A	CDC14A	EFNB3	APOB	PFKFB2	UBTD2	GABRA1	ATP11C	FAM174B	RAD23B	LITAF	ALDH6A1	CCNE1	AFF3	TRMT10A	LRP2	CLLU1	FBXO11	PLCB1
28	TBL1XR1	LOC101929573	CPLX1	EIF2AK3	SLC6A8	PLS1	MAFB	EIF3A	PRRT2	GRAMD3	IL17RD	RAB9B	NFIX	ZHX1	SORCS3	WBP1L	RAB35	PCSK6	SMARCD2	NR6A1	SLC2A13	EIF1AD	LRRC57	LRRC57	NRCAM	ATAD2	TXNRD1	WDR81	CASQ2	HMGCR	STK39	MEF2D	RAB1B	CCT3	RND3	ALX4	FCHSD2	AP1S2	WDR96	MANEA	RASGEF1A	KLHL28	USP25	WAPAL	AREL1	USP31	HIPK1	PDIA3	S1PR3
29	CERK	THSD4	C1orf198	ZNF182	MMS19	KCMF1	MAP3K3	AMFR	ZFP36L2	SS18	RRAS2	TBX21	SLC24A2	DUSP3	GRIA3	HNRNPA1	SNX19	PAN3	KIAA1644	DENND1B	DCDC2	EIF2A	ATP6V0A2	ATP6V0A2	NLRX1	MEF2D	KLF11	SRSF3	CMAS	PLCB1	THRB	CAV2	AGFG1	TSPAN14	BHLHE40	TRDN	EID2B	ELMOD2	AAR2	BDH2	PPP1CB	FURIN	SALL1	DNAJC3	KANSL1L	BTAF1	ATXN7L3	KRT23	CCP110
30	PRLR	CDCA4	SLC24A2	SCAMP4	SLITRK4	TCEAL7	LUZP1	WDFY3	RIMS4	FBXO42	NT5E	ELK4	APOBEC2	GABRB2	LMO4	UBALD1	PARP11	PLAG1	SCUBE1	PPAP2B	NR2F2	PCDH17	NFIA	NFIA	NRAS	MYO5A	TRIM33	DYNC1LI2	ZNF763	TMCC2	STMN2	TMPRSS11B	PABPN1	STRADB	GDNF	AKIRIN1	RANBP9	WAPAL	LGALSL	FLRT3	FAM222B	NUP50	C1orf21	GOLGA7	NEDD4L	ITFG3	TNFAIP2	THOC7	CNOT4
31	AXIN2	SLC27A4	ZNF143	LOC101930125	NUFIP2	LRRC8B	SPRED1	RPS6KB1	WISP2	VGLL2	ERBB4	HSPA5	FAM96A	NRIP1	ZFHX4	SETD9	PBX2	SPDYA	PTP4A1	C1orf52	NFIL3	ATG5	EPM2AIP1	EPM2AIP1	WDHD1	CRIM1	UBE2B	CYP2C18	HTR2C	CDH12	RAB14	C5orf24	FGF1	ELP5	ATXN7	PHKG2	GEMIN5	PICALM	ARL4C	INSIG1	EHD1	ZGPAT	PCMT1	KIAA1432	RELN	LIPA	ZDBF2	SYT11	HOXB5
32	GXYLT1	UPK1B	LATS2	PHF6	NRARP	SLC5A7	IGF2BP2	CLIC4	EMP1	PRKD3	SLC39A5	IRS1	PRKG2	POLR3D	TMEM132C	PRLR	PATZ1	FGF18	DDOST	SGIP1	SIK3	ASPH	UBQLN1	UBQLN1	AGBL5	CADM2	ATP6V1C1	PXDC1	SPRY2	EHD3	MYC	CCNE2	SYNC	N4BP3	KLHL21	INSR	SWT1	FAT3	UBQLN1	GPR85	IREB2	KANSL1	KIF5C	FBXO33	BRINP2	SYNJ1	DAGLA	NAA60	PPFIA2
33	FASTKD3	AQP4	DGKH	PSME4	WDR20	ATP8A1	RBFOX2	SPTLC2	DIRAS1	FAM105A	CLTC	ZBTB40	DHX15	MAL2	TTLL12	ZNF468	PCDHA3	PGRMC2	CELF1	KIAA1211	CD164	ZNF214	FAM160A1	FAM160A1	PLEKHB1	ARHGEF40	FCHSD2	ZIC3	CCNT1	RLIM	BTG2	MYO5A	ASB6	GIT1	ZNF287	CDK6	ZNF410	DNAJC3	DRC1	HAPLN1	HIVEP1	PDK1	CC2D1B	ANK3	PHLDA1	DCP2	CYHR1	ARL5A	FAM198B
34	SP1	TRIP11	SERAC1	AKAP6	ANXA8L1	AFF4	RRAS2	SKA3	ADCY5	ESCO1	FLRT3	GJA1	MEF2C	ENPP4	TMEM47	NCOA3	VEGFA	GLCCI1	CHKA	KIAA1432	ADRA2B	PRLR	IL1RAP	IL1RAP	RNF123	N4BP2	PPP1CC	PIP4K2A	ATP1A2	NKAIN1	VAMP3	CRIM1	PHF21A	USP10	CCND1	GTF2A1	PHF14	GOLGA7	ACIN1	ZNRF2	PPP1R7	MYT1L	INSR	RPS6KB1	ASB15	DENND4C	GGT7	ZBTB18	MAP3K7
35	ARHGEF9	LOR	TMEM97	GABARAPL1	SOX6	SFI1	B3GALT2	CACHD1	PTPLA	RTN4	TMEM30A	VCAN	TACR2	RAPGEF2	COL1A1	LIMD2	PCDHAC1	OSR1	FAM49A	HIPK3	PROX1	SFRP2	SLC39A14	SLC39A14	CAMSAP1	PARD6B	C2orf49	ELK1	TRAF3	KANK4	NUP50	CADM2	ZBTB46	NCALD	EED	PIM3	HTR2A	KIAA1432	FBXO41	FAM63B	CCDC28A	DNAJC21	CBX2	PCMTD1	SFPQ	XPO4	KIRREL	ANKRD13C	ERGIC2
36	LDB2	CLCC1	LZTS1	PC	ID4	BCAT1	SLC8A3	U2SURP	TBC1D16	DNAJB14	CAMTA1	EIF2S2	ASB1	CNTN1	TCFL5	TDRD10	PCDHA9	JAG1	NEDD8	ITK	ANKIB1	TMEM9B	KMT2E	KMT2E	UGT3A1	CAV2	XRN1	CHIC1	C6orf120	PHKA1	KCNH1	ARHGEF40	TSR1	KCNJ5	COL4A5	TBKBP1	RXRB	FBXO33	VDAC3	PTPN11	ZBTB42	ABCD2	EDA	CSMD3	TMX2	FXR1	CDC42EP4	SNX2	C21orf91
37	MBNL2	SP110	MTSS1	SC5D	KCTD6	RAB1A	ZC3H12C	ATG12	EFNA3	DDX51	VN1R1	RAP2A	STAG2	TBL1XR1	KCNMB4	SHISA9	TAF5L	EDIL3	PRDM16	TLL1	UBAP1	NID1	IFT52	IFT52	GPX5	TMPRSS11B	RDX	MMP15	SPACA1	GABPA	SPP1	NEO1	PDGFRB	FAM104A	RBM20	MEA1	SH3KBP1	RPS6KB1	HOPX	KCTD9	FAM69B	ZNF800	WEE1	FEZ2	DDC	WNT1	OAZ2	FAM189B	PROCR
38	CCDC91	PDE4D	SDCBP	STRN3	TXK	OSBPL6	BAIAP2L1	PIGN	YPEL4	ASB1	SRSF6	FAM214A	TMEM26	ZNF804A	SPINT2	PCYT2	SUMF2	STAG2	C22orf46	PHF20	PHEX	PNRC2	MFAP3L	MFAP3L	DPF2	C5orf24	CACNB4	GABBR2	MAB21L1	TENM4	CELF3	AHDC1	EFR3B	LOX	CAMKK2	IL17RD	MMACHC	CSMD3	HIF1AN	ARL15	RANBP9	GPATCH8	SHOC2	SLC35B4	CLIP3	SGCB	CERS3	RNF38	EYA4
39	DEPTOR	DSG2	BMPER	RBM24	LACC1	ARMCX3	TADA1	OCLN	MURC	SMG1	ARHGEF12	MSANTD3	STK4	CCDC6	QTRTD1	SH2D5	PCDHA13	PPP1R3A	C2orf68	ZMYM6	SLC4A7	PIN1	HCFC2	HCFC2	KRT74	NEO1	THRB	CYP4F2	LOC100505498	UBE3A	FSD1L	N4BP2	GCC1	THEM6	TMEM132B	HID1	RPAIN	FEZ2	MMEL1	MTMR7	PDPK1	YPEL2	TLK1	GPR158	SPOCK1	MAP3K9	STXBP5	PDIK1L	ARL13B
40	RAB1A	PSD3	ZNF654	ADD3	NSD1	LIMA1	CD2AP	FAXC	SIRPA	PPP2R2A	ARMC1	PCBP2	EP300	IPO7	FAM46A	SEC22C	PCDHA4	PCBP1	HMGA2	SETD2	ZFHX3	BTBD3	MIER3	MIER3	KIF5B	AHDC1	MBNL3	FOXQ1	PCNP	RXRA	GRHL1	PARD6B	NF2	BSN	SUPT16H	LOC100862671	CYB5D1	SLC35B4	TRHDE	NRCAM	KIAA0247	SERPINF2	UBE4B	CRKL	GSK3B	PPP6R1	LRRC16B	CRELD2	KLHL32
41	LOC102724141	PIK3CB	ENTPD7	AKAP13	FRYL	TMEM260	WDR43	LEPROTL1	MKNK2	MCC	ZBTB5	ZNF385B	ASB13	AMOT	SCD5	ZBTB7A	RERE	ELF2	CCNJ	KIAA1598	UBE3A	UNC80	USP22	USP22	EPM2AIP1	CCDC126	WIPI2	GATA4	IL7	STX16	MAPK4	CCDC126	FRYL	LMBR1L	ANKRD44	LARP1	LCORL	GPR158	KIAA1549L	WWP1	TBC1D16	TMEM47	MOB3B	MAPK7	ZNF710	ATP11A	TIAM1	NRAS	TRAF6
42	CYP7B1	ZMAT4	ADCYAP1	TRAPPC8	GXYLT1	BLOC1S6	FLVCR2	DDX52	MGAT3	KCNAB1	CCDC28A	TOMM7	KCNA6	PTGS2	RGS18	GALK2	NPNT	RALGPS2	TET3	KDM2B	RIMKLB	SPTBN4	HPDL	HPDL	TRIL	SLITRK1	PLS3	CHD2	IRAK1BP1	CNTN2	CBL	PRR16	ZBTB47	ZNF597	CHEK1	PPT2	FSD1L	CRKL	FBXO11	ETF1	KIAA1549L	SLC39A9	CYB561A3	RAB11FIP2	B3GALTL	ADCY2	IKZF4	ELMOD1	JPH1
43	AHCYL2	DUSP4	ATP8A1	SLC16A2	ZDHHC9	RREB1	LRRC1	HAS2	DAGLA	NUP50	FCHSD2	PCBP1	ZNF83	PCDH7	KIF11	DEGS2	PCDHA1	FGD4	RYR3	MAP7D3	KRR1	TMEM106B	HAPLN1	HAPLN1	INTS2	OCRL	AKR1D1	ZDHHC24	KDELR2	ENPP6	KCTD16	SLITRK1	BTG1	CCDC97	LSAMP	RBL2	IFNG	AFF3	LOC400863	FAM126A	MYEF2	LIN54	TCAIM	SLITRK1	IRX6	WDR47	ARL17A	HOXC4	CDC14B
44	ARL17A	VSIG10	ADO	PATL1	TSPAN4	SCO1	TMEM128	SRSF1	PVRL1	CLTC	CAPRIN1	ARHGAP31	KLHL18	ZC3H18	KIRREL	FRZB	PCDHA5	HIPK3	SUMO1	PLEKHA8	MARK1	COL4A5	PAPOLG	PAPOLG	POLR2C	VNN1	FAM19A2	GADL1	ZBTB8A	EDN3	MAPK1IP1L	OCRL	UBE3A	ARHGAP19	PRR14L	HHLA2	C1orf27	PTPRZ1	MTMR9	CDK17	ARIH1	TAF5	FASN	RANBP9	PUS10	HECW2	MINK1	EZH2	HOXB6
45	FAM216B	REG1B	ATG14	ZBTB44	IER3	NUDT12	KIAA1549	SLC2A13	ZNF282	PRKAB2	DMXL2	NEK9	CELF1	APLN	CMTM6	CDK19	PCDHA7	C10orf12	BZRAP1	RAB21	KBTBD11	CEP250	TUBGCP5	TUBGCP5	ATF7	MAPK6	CAMTA1	CYYR1	THAP9	FEZF2	ACADL	VNN1	VASH1	MTF1	XKR5	ABCC1	WIPF2	MAPK7	SOGA1	CCDC85A	SLC26A7	RICTOR	RBBP6	RAP2C	ATM	TGFA	TENM2	KPNA3	EREG
46	CAAP1	SMG7	CASZ1	TMEM121	DTNBP1	DENND4C	IL13RA1	SCN3A	ELMOD2	NLN	TGFBR3	STOM	YBX2	MKL2	GABRA3	PTPRN2	PCDHA2	C11orf70	LIMK2	TNFSF15	SSR3	CCR1	PIGA	PIGA	SNRPB	RNF214	C6orf165	HSPA12A	SLC25A13	UBXN10	CLDN8	WNT3	TAF13	CCNI	STARD8	KIF3B	AUTS2	SLITRK1	C20orf197	THBS2	RAB9B	SGMS1	PAFAH1B1	SGIP1	ZNF629	CEP55	DNAJC18	RAB1A	PWWP2A
47	SHE	UMPS	LMBRD2	CBFB	CASP2	KIAA1549	TTC31	CAND1	PPP2R5B	SLC35F1	ADAMTSL3	RASL10B	NHS	GBF1	ZNF267	PPP1R1C	BASP1	CBX4	EIF4G3	NOL8	LCORL	KBTBD11	AFF3	AFF3	CCDC50	PDE10A	MBD2	ERC1	DMXL1	CREB5	CAPN6	C16orf72	CHD8	KLHL3	VHL	IMPDH1	RAB6B	RANBP9	KIF21B	BCOR	TMEM248	HIPK1	C9orf91	NOVA1	ZNF135	PHF3	SLC30A3	RNLS	EFCAB11
48	RNF180	PDCD7	KDM7A	RALBP1	SPAG9	USP25	TOMM70A	MACROD2	FAM160B1	ASPH	EPHA5	ZNF398	NUGGC	CGGBP1	PITX2	GPRC5A	NMNAT2	PRICKLE2	NFASC	LOC101927085	PDIK1L	ZRANB2	CHD7	CHD7	SYN1	GNB2	SUPT16H	GNAQ	42254	CMKLR1	CELSR3	MAPK6	ABCG4	DCAF10	PKNOX1	PARD3B	CTSH	RAP2C	SON	RP2	ATF6	GABRB2	RNF10	GMFB	C6orf222	RALBP1	ZFYVE28	INADL	KL
49	WDR72	EGFL6	DIP2C	CPD	IBTK	CRY1	UBE2I	PTP4A1	HSPB7	HM13	PLAU	PKIA	ZNF677	PTPRG	ZDHHC11	PPARGC1A	PCDHA12	BEST3	NIPBL	AGL	SSX2IP	TRIL	SEMA5A	SEMA5A	ZNFX1	TMEM108	RNF150	MSI2	C5orf54	ETS1	PHF6	RNF214	ARNT2	KLHL23	XRN1	TBC1D28	COMT	SGIP1	MTMR3	DIRC2	GLS	CASK	PTPN3	TSC22D2	UBP1	TBL1XR1	MRPL10	FDX1L	HOXB2
50	ZKSCAN3	YTHDF3	WAPAL	VAX1	USP13	URI1	TMEM39A	TM9SF1	TGFBR3	SVIL	SVEP1	STON1	STC1	STAM	SP100	SOX4	SLC8A1	SKI	SEL1L	RRAGA	RIPK2	RHNO1	RELL1	RELL1	RCOR3	PRR16	PRKAA2	PPP1R1B	POTEF	PITPNC1	PIEZO2	PDE10A	PATZ1	PAK3	PAK2	OSTM1	NSUN5	NOVA1	NMNAT2	NFIA	NAPB	MYRIP	MYRIP	MMD	MKX	MIER1	MFAP3L	MCTP2	MACC1
[truncated: 365 more columns]

[truncated: 1 more sheets: S10]
